# Supplementary material for: Is there evidence of sustained human-mosquito-human transmission of the zoonotic malaria Plasmodium knowlesi? A systematic literature review
Source: Malar J. 2022 Mar 17;21:89. doi: 10.1186/s12936-022-04110-z (PMC8929260; doi:10.1186/s12936-022-04110-z)
Supplement: Supplementary file 2 — Additional file 2. Evidence synthesis. [file 12936_2022_4110_MOESM2_ESM.csv]

ID	Year	Author(s)	Title	Journal	Evidence category	Subcategory	Evidence assessment score	Direction of evidence
150	1932	Anonymous	Erratum: A Study of Monkey-Malaria, and Its Experimental Transmission to Man	Indian Medical Gazette	-	-	-	-
431	1932	Knowles, R. and Gupta, B. M. D.	A Study of Monkey-Malaria, and Its Experimental Transmission to Man	Indian Medical Gazette	Transmission, Human Infections	Experimental h-h infection	Reliable	up
280	1934	Christophers, R.	Malaria from a Zoological Point of View: (Section of Comparative Medicine)	Proceedings of the Royal Society of Medicine	Review	-	-	-
262	1934	Knowles, R. and Gupta, B. M. D.	Latent Malaria Infection in Monkeys	Indian Medical Gazette		-	-	-
107	1937	Coggeshall, L. T. and Kumm, H. W.	Demonstration of Passive Immunity in Experimental Monkey Malaria	Journal of Experimental Medicine	Transmission	Macaque immunity		-
473	1937	Gupta, B. M. D.	Experimental Investigation into the Duration of Tolerance to Re-Infection in Monkey Malaria	Indian Medical Gazette	Transmission	Macaque immunity	-	-
15	1938	Eaton, M. D.	The Agglutination of Plasmodium Knowlesi by Immune Serum	Journal of Experimental Medicine	-	-	-	-
132	1944	Maier, J. and Coggeshall, L. T.	The Duration of Immunity to Plasmodium Knowlesi Malaria in Rhesus Monkeys	Journal of Experimental Medicine	-	-	-	-
43	1949	Taliaferro, W. H. and Taliaferro, L. G.	Asexual reproduction of Plasmodium knowlesi in rhesus monkeys	Journal of Infectious Diseases	Macaques	Immunity		-
441	1950	Singh, J., Ray, A. P., Nair, G. P.	Transmission experiments with P. knowlesi	Indian Journal of Malariology	Mosquitoes	Infection		-
425	1952	Singh, J., Ray, A. P.	Studies on experimental mixed infections in simian malaria	Indian Journal of Malariology	Macaques	Immunity	-	-
7	1952	Singh, J., Ray, A. P., Basu, P. C. and Nair, C. P.	Acquired resistance to proguanil in Plasmodium knowlesi	Transactions of the Royal Society of Tropical Medicine & Hygiene	Genetics	Drug resistance	-	-
253	1953	Singh, J., Ray, A. P. and Nair, C. P.	Isolation of a new strain of Plasmodium knowlesi	Nature	Macaques	Infection	-	-
445	1957	Hawking, F., Mellanby, H., Terry, R. J. and Webber, W. A.	Transmission of Plasmodium knowlesi by Anopheles stephensi	Transactions of the Royal Society of Tropical Medicine & Hygiene	Mosquitoes	Infection	-	-
456	1960	Eyles, D. E., Coatney, G. R. and Getz, M. E.	Vivax-type malaria parasite of macaques transmissible to man	Science	Transmission	Experimental h-h infection	Reliable	-
447	1961	Coatney, G. R., Elder, H. A., Contacos, P. G., Getz, M. E., Greenl, , R., Rossan, R. N. and Schmidt, L. H.	Transmission of the M strain of plasmodium cynomolgi to man	American Journal of Tropical Medicine and Hygiene	Transmission	Experimental h-h infection	Reliable	-
412	1961	Howard, L. M. and Cabrera, B. D.	Simian malaria in the Philippines	Science	Human infections	Distribution	Not reliable	-
254	1961	Lambrecht, F. L., Dunn, F. L. and Eyles, D. E.	Isolation of Plasmodium knowlesi from Philippine macaques	Nature	Macaques	Distribution	Reliable	-
444	1961	Schmidt, L. H., Greenl, , R. and Genther, C. S.	The transmission of Plasmodium cynomolgi to man	Amer	Transmission	Experimental h-h infection	Reliable	-
27	1961	Wharton, R. H. and Eyles, D. E.	Anopheles hackeri, a vector of Plasmodium knowlesi in Malaya	Science	Mosquitoes	Infection	Reliable	-
299	1962	Contacos, P. G., Elder, H. A. and Coatney, G. R.	MAN to MAN TRANSFER of TWO STRAINS of PLASMODIUM CYNOMOLGI by MOSQUITO BITE	Md	Transmission	Experimental h-h infection	Reliable	-
28	1962	Wharton, R. H., Eyles, D. E., Warren, M. and Moorhouse, D. E.	Anopheles leucosphyrus identified as a vector of monkey malaria in Malaya	Science	Mosquitoes	Infection	Reliable	-
144	1962	Ramakrishnan, S. P. and Mohan, B. N.	An enzootic focus of simian malaria in Macaca radiata radiata Geoffroy of Nilgiris, Madras State, India	Indian Journal of Malariology	Macaques/mosquitos	Infections		-
279	1962	Sandosham, A. A.	Malaria eradication: Is it feasible in Malaya?	Med	Review	Opinion piece	-	-
218	1963	Eyles, D. E., Warren, M., Guinn, E., Wharton, R. H., Ramach and ran, C. P.	Identification of Anopheles Balabacensis Introlatus as a Vector of Monkey Malaria in Malaya	Bulletin of the World Health Organization	Mosquitoes	Infection	Reliable	-
114	1963	Wharton, R. H., Eyles, D. E. and Warren, M.	The development of methods for trapping the vectors of monkey malaria	Annals of Tropical Medicine & Parasitology	Mosquitoes	Distribution	Reliable	-
488	1963	Pattanayak, S.	A Note on Natural Simian Malaria Infection in Kerala State, India	Indian Journal of Malariology	Macaques	Infections	Reliable	-
420	1963	Eyles, D. E.	The Species of Simian Malaria: Taxonomy, Morphology, Life Cycle, and Geographical Distribution of the Monkey Species	Journal of Parasitology	Review	-	-	-
335	1963	Garnham, P. C.	A new sub-species of Plasmodium knowlesi in the long-tailed macaque	Journal of Tropical Medicine & Hygiene	Macaque	Infection	?	-
426	1964	Eyles, D. E., Wharton, R. H., Cheong, W. H. and Warren, M.	Studies on Malaria and Anopheles Balabacensis in Cambodia	Bulletin of the World Health Organization	Mosquitoes	Infection	Not reliable	-
430	1964	Wharton, R. H., Eyles, D. E., Warren, M. and Cheong, W. H.	Studies to Determine the Vectors of Monkey Malaria in Malaya	Annals of Tropical Medicine & Parasitology	Mosquitoes	Distribution	Not reliable	-
465	1964	Dunn, F. L.	Blood Parasites of Southeast Asian Primitive Primates	Journal of Parasitology	Review	-	-	-
23	1965	Cheong, W. H., Warren, M., Omar, A. H. and Mahadevan, S.	Anopheles balabacensis balabacensis identified as vector of simian malaria in Malaysia	Science	Mosquitoes	Infection	Not reliable	-
332	1965	Chin, W., Contacos, P. G., Coatney, G. R. and Kimball, H. R.	A Naturally Acquited Quotidian-Type Malaria in Man Transferable to Monkeys	Science	Human infections	Infection	Not reliable	up
415	1965	Dissanaike, A. S.	Simian Malaria Parasites of Ceylon	Bulletin of the World Health Organization	Macaques	Infection	Not reliable	-
56	1966	Bennett, G. F., Mc, W. W. and Cheong, W. H.	Biology of the simian malarias of southeastasia. III. sporogony of the cambodian strain of plasmodium cynomolgi	Journal of Parasitology	Mosquitoes	Infection	Reliable	-
53	1966	Bennett, G. F., Warren, M. and Cheong, W. H.	Biology of the simian malarias of Southeast Asia. 3. Sporogony of the Cambodian strain of Plasmodium cynomolgi	Journal of Parasitology	-	-	-	-
55	1966	Bennett, G. F., Warren, M. and Cheong, W. H.	Biology of the simian malarias of southeast Asia. II. The susceptibility of some Malaysian mosquitoes to infection with five strains of Plasmodium cynomolgi	Journal of Parasitology	Mosquitoes	Infection	Not reliable	-
54	1966	Warren, M., Skinner, J. C. and Guinn, E.	Biology of the simian malarias of Southeast Asia. I. Host cell preferences of young trophozoites of four species of Plasmodium	Journal of Parasitology	Macaques	Infection	Not reliable	-
258	1966	Cheong, W. H., Ben Omar, A. H. and Warren, M.	The known vectors of simian malaria in Malaya today	Medical Journal of Malaya	Review	-	-	-
493	1966	Das, S. K., Strauss, J. M. and Chee, C. T.	Plasmodium inui-like infection producing a presumably fatal illness in a leaf monkey Presbytis johnii--a previously undescribed host	Medical Journal of Malaya	Macaque	Infection	?	-
494	1966	Coatney, G. R., Chin, W., Contacos, P. G. and King, H. K.	Plasmodium inui, a quartan-type malaria parasite of Old World monkeys transmissible to man	Journal of Parasitology	Human infections	Experimental	Reliable	-
429	1967	Collins, W. E., Contacos, P. G. and Guinn, E. G.	Studies on the transmission of simian malarias. II. Transmission of the H strain of Plasmodium knowlesi by Anopheles balabacensis balabacensis	Journal of Parasitology	Mosquitoes	Infection	Reliable	up
160	1968	Chin, W., Contacos, P. G., Collins, W. E., Jeter, M. H. and Alpert, E.	Experimental mosquito-transmission of Plasmodium knowlesi to man and monkey	American Journal of Tropical Medicine & Hygiene	Transmission	Experimental h-h infection	Reliable	up
416	1968	Coatney, G. R.	Simian malarias in man: facts, implications, and predictions	American Journal of Tropical Medicine & Hygiene	Review	-	-	-
464	1968	Hawking, F., Worms, M. J. and Gammage, K.	24 and 48 hour cycles of malaria parasites in the blood; their purpose, production and control	Transactions of the Royal Society of Tropical Medicine and Hygiene	Transmission	Gametocytes	Reliable	-
295	1968	Bruce-Chwatt, L. J.	Malaria zoonosis in relation to malaria eradication	Tropical & Geographical Medicine	Review	-	-	-
499	1968	Collins, W. E., Contacos, P. G., Guinn, E. G. and Held, J. R.	Transmission of Plasmodium fieldi by Anopheles maculatus, A. stephensi, and A. balabacensis balabacensis	Journal of Parasitology	Mosquitoes	Infection	-	-
485	1968	Collins, W. E., Contacos, P. G., Guinn, E. G., Jeter, M. H. and Sodeman, T. M.	Monkey to man transmission of Plasmodium falciparum by Anopheles freeborni mosquitoes	Journal of Parasitology	Transmission	Experimental	Reliable	-
52	1969	Gutteridge, W. E., Trigg, P. I. and Williamson, D. H.	Base compositions of dna from some malarial parasites	Nat	-	-	-	-
270	1969	Garnham, P. C.	Malaria as a medical and veterinary zoonosis	Bulletin de la Societe de Pathologie Exotique et de Ses Filiales	Review	-	-	-
97	1970	Warren, M., Cheong, W. H., Fredericks, H. K. and Coatney, G. R.	Cycles of jungle malaria in West Malaysia	American Journal of Tropical Medicine and Hygiene	Mosquitoes	Infection	Reliable	-
417	1971	Coatney, G. R.	The simian malarias: zoonoses, anthroponoses, or both?	American Journal of Tropical Medicine & Hygiene	Review	-	-	-
428	1971	Collins, W. E., Contacos, P. G., Skinner, J. C. and Guinn, E. G.	Studies on the transmission of simian malaria. IV. Further studies on the transmission of Plasmodium knowlesi by Anopheles balabacensis balabacensis mosquitoes	Journal of Parasitology	Mosquitoes	Transmission	Not reliable	-
382	1971	Fong, Y. L., Cadigan, F. C. and Coatney, G. R.	A presumptive case of naturally occurring Plasmodium knowlesi malaria in man in Malaysia	Transactions of the Royal Society of Tropical Medicine & Hygiene	Human infections	Case report	Not reliable	-
26	1971	Nelson, P.	Anopheles elegans, a natural vector of simian malaria in Ceylon	Transactions of the Royal Society of Tropical Medicine & Hygiene	Mosquitoes	Infection	Not reliable	-
316	1971	Deane, L. M., Ferreira, M. O., Leal, A., Arouck, W. and Barros, J.	[Monkey malaria in the state of Para, Brazil]	Revista do Instituto de Medicina Tropical de Sao Paulo	Macaque	Infection	Reliable	-
427	1973	Collins, W. E., Contacos, P. G., Jumper, J. R., Smith, C. S. and Skinner, J. C.	Studies on the exoerythrocytic stages of simian malaria. 8. Plasmodium knowlesi	Journal of Parasitology	Macaques	Infection	-	-
237	1973	Miller, L. H., Dvorak, J. A., Shiroishi, T. and Durocher, J. R.	Influence of erythrocyte membrane components on malaria merozoite invasion	Journal of Experimental Medicine	Transmission	Invasion pathways	Reliable	-
346	1973	Most, H.	Plasmodium cynomolgi malaria: accidental human infection	American Journal of Tropical Medicine & Hygiene	Transmission	Accidental human infection	Reliable	-
60	1973	Peters, W.	Blood films from patients with benign tertian malaria in Eastern sabah. Is this a zoonosis?	Transactions of the Royal Society of Tropical Medicine & Hygiene	Human infections	Possible cases	Not reliable	-
5	1973	Cross, J. H., Hsu-Kuo, M. Y. and Lien, J. C.	Accidental human infection with Plasmodium cynomolgi bastianellii	Southeast Asian Journal of Tropical Medicine & Public Health	Human infections	Case report	Reliable	-
6	1974	Levy, M. R., Siddiqui, W. A. and Chou, S. C.	Acid protease activity in Plasmodium falciparum and P. knowlesi and ghosts of their respective host red cells	Nature	Genetics	Comparative, Treatment	Reliable	-
32	1974	Nussenzweig, R. S. and Chen, D.	Antibody-Response to Sporozoites of Simian and Human Malaria Parasites - Its Stage and Species Specificity and Strain Cross-Reactivity	Bulletin of the World Health Organization	Genetics	Comparative	-	-
268	1975	Miller, L. H., Aikawa, M. and Dvorak, J. A.	Malaria (Plasmodium knowlesi) merozoites: immunity and the surface coat	Journal of Immunology	Transmission	Invasion pathways	-	-
152	1975	Miller, L. H., Mason, S. J., Dvorak, J. A., McGinniss, M. H. and Rothman, I. K.	Erythrocyte receptors for (Plasmodium knowlesi) malaria: Duffy blood group determinants	Science	Transmission	Invasion pathways	Reliable	-
288	1976	Peters, W.	Malaria of the orang-utan (Pongo pygmaeus) in Borneo	Philosophical Transactions of the Royal Society of London - Series B: Biological Sciences	-	-	-	-
131	1977	Mason, S. J., Miller, L. H., Shiroishi, T., Dvorak, J. A. and McGinniss, M. H.	The Duffy blood group determinants: their role in the susceptibility of human and animal erythrocytes to Plasmodium knowlesi malaria	British Journal of Haematology	Transmission	Invasion pathways	-	-
157	1977	Miller, L. H., Haynes, J. D., McAuliffe, F. M., Shiroishi, T., Durocher, J. R. and McGinniss, M. H.	Evidence for differences in erythrocyte surface receptors for the malarial parasites, Plasmodium falciparum and Plasmodium knowlesi	Journal of Experimental Medicine	Genetics	Comparative, Treatment	Reliable	-
151	1978	Aikawa, M., Miller, L. H., Johnson, J. and Rabbege, J.	Erythrocyte entry by malarial parasites. A moving junction between erythrocyte and parasite	Journal of Cell Biology	-	-	-	-
433	1978	Tsukamoto, M., Miyata, A. and Miyagi, I.	Surveys on Simian malaria parasites and their vector in Palawan island, the Philippines	Tropical Medicine	Macaques	Distribution	Not reliable	-
267	1978	Dutta, G. P., Singh, P. P. and Banyal, H. S.	Macaca assamensis as a new host for experimental Plasmodium knowlesi infection	Indian Journal of Medical Research	Macaque	Infection	?	-
178	1979	McLaren, D. J., Bannister, L. H., Trigg, P. I. and Butcher, G. A.	Freeze fracture studies on the interaction between the malaria parasite and the host erythrocyte in Plasmodium knowlesi infections	Parasitology	Genetics	Comparative	-	-
163	1980	Johnson, J. G., Epstein, N., Shiroishi, T. and Miller, L. H.	Factors affecting the ability of isolated Plasmodium knowlesi merozoites to attach to and invade erythrocytes	Parasitology	Transmission	Invasion pathways	-	-
113	1980	Miller, L. H., Johnson, J. G., Schmidt-Ullrich, R., Haynes, J. D., Wallach, D. F. and Carter, R.	Determinants on surface proteins of Plasmodium knowlesi merozoites common to Plasmodium falciparum schizonts	Journal of Experimental Medicine	Genetics	Comparative	Reliable	-
491	1980	Palmieri, J. R., Purnomo, Lee, V. H., Dennis, D. T. and Marwoto, H. A.	Parasites of the silvered leaf monkey, Presbytis cristatus Eschscholtz 1921, with a note on a Wuchereria-like nematode	Journal of Parasitology	Macaque	Infection	Unreliable	-
246	1981	Banyal, H. S., Misra, G. C., Gupta, C. M. and Dutta, G. P.	Involvement of malarial proteases in the interaction between the parasite and host erythrocyte in Plasmodium knowlesi infections	Journal of Parasitology	Transmission	Invasion pathways	Reliable	up
495	1981	Dutta, G. P., Singh, P. P. and Saibaba, P.	Presbytis entellus as a new host for experimental Plasmodium knowlesi infection	Indian Journal of Medical Research	Macaque	Infection	Reliable	-
223	1982	Schmidt-Ullrich, R., Miller, L. H., Wallach, D. F. and Lightholder, J.	Immunogenic antigens common to Plasmodium knowlesi and Plasmodium falciparum are expressed on the surface of infected erythrocytes	Journal of Parasitology		Comparative	-	-
467	1982	Dutta, G. P., Banyal, H. S. and Kamboj, K. K.	Bonnet monkey (Macaca radiata) as a suitable host for chronic non-fatal Plasmodium knowlesi infection	Indian Journal of Medical Research	Macaque	Infection	Reliable	-
476	1982	Rosenberg, R. and Maheswary, N. P.	Forest malaria in Bangladesh. II. Transmission by Anopheles dirus	American Journal of Tropical Medicine and Hygiene	Mosquitoes	Infection	Unreliable	-
34	1983	Howard, R. J., Barnwell, J. W. and Kao, V.	Antigenic Variation in Plasmodium-Knowlesi Malaria - Identification of the Variant Antigen on Infected Erythrocytes	Proceedings of the National Academy of Sciences of the United States of America-Biological Sciences	Genetics	-	-	-
424	1983	Santoro, F., Cochrane, A. H., Nussenzweig, V., Nardin, E. H., Nussenzweig, R. S., Gwadz, R. W. and Ferreira, A.	Structural similarities among the protective antigens of sporozoites from different species of malaria parasites	Journal of Biological Chemistry	Genetics	Comparative	-	-
297	1983	Wyler, D. J.	Malaria: Resurgence, resistance, and research. (Second of two parts)	New England Journal of Medicine	Review	-	-	-
475	1984	Sinha, S. and Gajanana, A.	First report of natural infection with quartan malaria parasite Plasmodium shortti in Macaca fascicularis umbrosa (= irus) of Nicobar Islands	Transactions of the Royal Society of Tropical Medicine & Hygiene	Macaques	infection	-	-
155	1984	Nath, A., Srivastava, I. K., Sinha, R., Agarwal, S. S. and Dutta, G. P.	An evaluation of Plasmodium cynomolgi bastianellii and Plasmodium knowlesi antigens in the seroepidemiology of human malaria using indirect haemagglutination test	Indian Journal of Malariology	Human infections	Diagnostics	-	-
229	1985	Rosenberg, R.	Inability of Plasmodium knowlesi sporozoites to invade Anopheles freeborni salivary glands	American Journal of Tropical Medicine & Hygiene	Mosquitoes	Infection	Reliable	-
9	1988	Beaumelle, B. D. and Vial, H. J.	Acyl-CoA synthetase activity in Plasmodium knowlesi-infected erythrocytes displays peculiar substrate specificities	Biochimica et Biophysica Acta	-	-	-	-
255	1988	Cochrane, A. H., Gwadz, R. W. and Kamboj, K. K.	Isolation of three distinct parasite populations expressing different circumsporozoite proteins from the Philippine strain of Plasmodium knowlesi	Journal of Clinical Microbiology	Genetics	Genetic studies	?	-
393	1988	Haynes, J. D., Dalton, J. P., Klotz, F. W., McGinniss, M. H., Hadley, T. J., Hudson, D. E. and Miller, L. H.	Receptor-like specificity of a Plasmodium knowlesi malarial protein that binds to Duffy antigen ligands on erythrocytes	Journal of Experimental Medicine	Transmission	Invasion pathway	-	up
219	1988	Miller, L. H., Hudson, D. and Haynes, J. D.	Identification of Plasmodium knowlesi erythrocyte binding proteins	Molecular & Biochemical Parasitology	Transmission	Invasion pathway	-	up
59	1991	Dalton, J. P., Hudson, D., Adams, J. H. and Miller, L. H.	Blocking of the receptor-mediated invasion of erythrocytes by Plasmodium knowlesi malaria with sulfated polysaccharides and glycosaminoglycans	European Journal of Biochemistry	Transmission	Invasion pathways	-	-
33	1991	Mendis, K. N., David, P. H. and Carter, R.	Antigenic Polymorphism in Malaria - Is It an Important Mechanism for Immune Evasion	Immunoparasitology Today-a Combined Issue of Immunology Today and Parasitology Today	Review	Immunity	-	-
167	1992	Adams, J. H., Sim, B. K., Dolan, S. A., Fang, X., Kaslow, D. C. and Miller, L. H.	A family of erythrocyte binding proteins of malaria parasites	Proceedings of the National Academy of Sciences of the United States of America	Genetics	Invasion pathways	-	-
498	1992	Collins, W. E., Skinner, J. C., Broderson, J. R., Filipski, V. K., Morris, C. M., Stanfill, P. S. and Warren, M.	Susceptibility of Macaca fascicularis monkeys from Mauritius to different species of Plasmodium	Journal of Parasitology	Macaque	Infection	Reliable	-
220	1994	Chitnis, C. E. and Miller, L. H.	Identification of the erythrocyte binding domains of Plasmodium vivax and Plasmodium knowlesi proteins involved in erythrocyte invasion	Journal of Experimental Medicine	Transmission	Invasion pathways	-	up
284	1994	Fooden, J.	Malaria in Macaques	International Journal of Primatology	Review	Distribution	-	-
289	1994	Braunbreton, C., Blisnick, T., Moralesbetoulle, M. E., Barale, J. C. and Langsley, G.	Malaria Parasites - Enzymes Involved in Red-Blood-Cell Invasion	Brazilian Journal of Medical and Biological Research	Transmission	genetic studies	?	-
285	1995	Poolsuwan, S.	Malaria in prehistoric southeastern Asia	Southeast Asian Journal of Tropical Medicine & Public Health	Review	-	-	-
302	1999	Ranjan, A. and Chitnis, C. E.	Mapping regions containing binding residues within functional domains of Plasmodium vivax and Plasmodium knowlesi erythrocyte-binding proteins	Proceedings of the National Academy of Sciences of the United States of America	Genetics	Invasion pathways	-	-
300	2001	Gilks, C.	Man, monkeys and malaria	Philosophical Transactions of the Royal Society of London - Series B: Biological Sciences	-	-	-	-
479	2001	Gotoh, S., Takenaka, O., Watanabe, K., Hamada, Y., Kawamoto, Y., Watanabe, T., Suryobroto, B. and Sajuthi, D.	Hematological values and parasite fauna in free-ranging Macaca hecki and the M.hecki/M.tonkeana hybrid group of Sulawesi Island, Indonesia	Primates	Macaques	Infection	Unreliable	-
31	2002	Singh, A. P., Puri, S. K. and Chitnis, C. E.	Antibodies raised against receptor-binding domain of Plasmodium knowlesi Duffy binding protein inhibit erythrocyte invasion	Molecular & Biochemical Parasitology	Transmission	Invasion pathways	-	-
224	2002	Wolfe, N. D., Karesh, W. B., Kilbourn, A. M., Cox-Singh, J., Bosi, E. J., Rahman, H. A., Prosser, A. T., Singh, B., Andau, M. and Spielman, A.	The Impact of Ecological Conditions on the Prevalence of Malaria Among Orangutans	Vector-Borne and Zoonotic Diseases	Orangutan	Infection	-	-
482	2002	Vargas-Serrato, E., Barnwell, J. W., Ingravallo, P., Perler, F. B. and Galinski, M. R.	Merozoite surface protein-9 of Plasmodium vivax and related simian malaria parasites is orthologous to p101/ABRA of P. falciparum	Molecular & Biochemical Parasitology	Genetics	Comparative, Vaccines	Reliable	-
105	2003	Singh, S. K., Singh, A. P., ey, S., Yazdani, S. S., Chitnis, C. E. and Sharma, A.	Definition of structural elements in Plasmodium vivax and P. knowlesi Duffy-binding domains necessary for erythrocyte invasion	Biochemical Journal	Genetics	Comparative, Treatment	-	up
478	2003	Kilbourn, A. M., Karesh, W. B., Wolfe, N. D., Bosi, E. J., Cook, R. A. and Andau, M.	Health evaluation of free-ranging and semi-captive orangutans (Pongo pygmaeus pygmaeus) in Sabah, Malaysia	Journal of Wildlife Diseases	Orangutan	Infection	-	-
314	2004	Abegunde, A. T.	Monkey malaria in man	Lancet	-	-	-	-
331	2004	Jongwutiwes, S., Putaporntip, C., Iwasaki, T., Sata, T. and Kanbara, H.	Naturally acquired Plasmodium knowlesi malaria in human, Thailand	Emerging Infectious Diseases	Human infections	Case report	Reliable	-
261	2004	Singh, B., Kim Sung, L., Matusop, A., Radhakrishnan, A., Shamsul, S. S., Cox-Singh, J., Thomas, A. and Conway, D. J.	A large focus of naturally acquired Plasmodium knowlesi infections in human beings	Lancet	Human infections	Infection	Reliable	-
294	2004	Trung, H. D., Van Bortel, W., Sochantha, T., Keokenchanh, K., Quang, N. T., Cong, L. D. and Coosemans, M.	Malaria transmission and major malaria vectors in different geographical areas of Southeast Asia	Tropical Medicine and International Health	Mosquitoes	Distribution	-	-
483	2004	Fleck, F.	Monkey malaria could represent a new human strain	Bulletin of the World Health Organization	Review	-	-	-
20	2006	Putaporntip, C., Jongwutiwes, S., Iwasaki, T., Kanbara, H. and Hughes, A. L.	Ancient common ancestry of the merozoite surface protein 1 of Plasmodium vivax as inferred from its homologue in Plasmodium knowlesi	Molecular & Biochemical Parasitology	Genetics	Evolution	-	-
443	2006	Reid, M. J., Ursic, R., Cooper, D., Nazzari, H., Griffiths, M., Galdikas, B. M., Garriga, R. M., Skinner, M. and Lowenberger, C.	Transmission of human and macaque Plasmodium spp. to ex-captive orangutans in Kalimantan, Indonesia	Emerging Infectious Diseases	Orangutan	Infection	-	-
327	2006	Vythilingam, I., Tan, C. H., Asmad, M., Chan, S. T., Lee, K. S. and Singh, B.	Natural transmission of Plasmodium knowlesi to humans by Anopheles latens in Sarawak, Malaysia	Transactions of the Royal Society of Tropical Medicine & Hygiene	Mosquitoes	Infection	Unreliable	-
22	2007	Vythilingam, I., Jeffery, J., Harbach, R. E., Chan, S. T., Tan, C. H. and Asmad, M.	Anopheles (Cellia) kokhani, N. sp (Diptera : Culicidae) from Kapit, Sarawak, east Malaysia	Proceedings of the Entomological Society of Washington	Mosquitoes	-	-	-
109	2008	Anderios, F., Mohamed, Z., Ratnam, S., Ibrahim, M. Y. and Awang, T. A. M.	Detection of malaria parasites in Sabah by nested polymerase chain reaction: A focus of naturally acquired Plasmodium knowlesi infections	Sains Malaysiana	Human infections	Infection	Reliable	-
366	2008	Cox-Singh, J., Davis, T. M., Lee, K. S., Shamsul, S. S., Matusop, A., Ratnam, S., Rahman, H. A., Conway, D. J. and Singh, B.	Plasmodium knowlesi malaria in humans is widely distributed and potentially life threatening	Clinical Infectious Diseases	Human infections	Infection	Reliable	-
257	2008	Cox-Singh, J. and Singh, B.	Knowlesi malaria: newly emergent and of public health importance?	Trends in Parasitology	Review	-	-	-
312	2008	Kantele, A., Marti, H., Felger, I., Muller, D. and Jokiranta, T. S.	Monkey malaria in a European traveler returning from Malaysia	Emerging Infectious Diseases	Human infections	Case report	Reliable	-
207	2008	Luchavez, J., Espino, F., Curameng, P., Espina, R., Bell, D., Chiodini, P., Nolder, D., Sutherl, , C., Lee, K. S. and Singh, B.	Human Infections with Plasmodium knowlesi, the Philippines	Emerging Infectious Diseases	Human infections	Case report	?	-
247	2008	McCutchan, T. F.	Is a monkey malaria from Borneo an emerging human disease?	Future Microbiology	Review	-	-	-
330	2008	Ng, O. T., Ooi, E. E., Lee, C. C., Lee, P. J., Ng, L. C., Pei, S. W., Tu, T. M., Loh, J. P. and Leo, Y. S.	Naturally acquired human Plasmodium knowlesi infection, Singapore	Emerging Infectious Diseases	Human infections	Case report	Reliable	-
195	2008	Pain, A., Bohme, U., Berry, A. E., Mungall, K., Finn, R. D., Jackson, A. P., Mourier, T., Mistry, J., Pasini, E. M., Aslett, M. A., Balasubrammaniam, S., Borgwardt, K., Brooks, K., Carret, C., Carver, T. J., Cherevach, I., Chillingworth, T., Clark, T. G., Galinski, M. R., Hall, N., Harper, D., Harris, D., Hauser, H., Ivens, A., Janssen, C. S., Keane, T., Larke, N., Lapp, S., Marti, M., Moule, S.,…	The genome of the simian and human malaria parasite Plasmodium knowlesi	Nature	Genetics	-	?	-
269	2008	Seethamchai, S., Putaporntip, C., Malaivijitnond, S., Cui, L. and Jongwutiwes, S.	Malaria and Hepatocystis species in wild macaques, southern Thailand	American Journal of Tropical Medicine & Hygiene	Macaques	Infection	-	-
78	2008	Sherman, I. W.	Chapter 23 Invasion of Erythrocytes	Reflections on a Century of Malaria Biochemistry	Review	Invasion pathways	-	-
58	2008	Tan, C. H., Vythilingam, I., Matusop, A., Chan, S. T. and Singh, B.	Bionomics of Anopheles latens in Kapit, Sarawak, Malaysian Borneo in relation to the transmission of zoonotic simian malaria parasite Plasmodium knowlesi	Malaria Journal	Mosquitoes	Infection	Reliable	-
355	2008	Vythilingam, I., Noorazian, Y. M., Huat, T. C., Jiram, A. I., Yusri, Y. M., Azahari, A. H., Norparina, I., Noorrain, A. and Lokmanhakim, S.	Plasmodium knowlesi in humans, macaques and mosquitoes in peninsular Malaysia	Parasites & Vectors [Electronic Resource]	Human infections, Mosquitoes, Macaques	Infection	Reliable	--
435	2009	Bronner, U., Divis, P. C., Farnert, A. and Singh, B.	Swedish traveller with Plasmodium knowlesi malaria after visiting Malaysian Borneo	Malaria Journal	Human infections	Case report	Reliable	-
411	2009	Centers for Disease, Control and Prevention	Simian malaria in a U.S. traveler--New York, 2008	MMWR - Morbidity & Mortality Weekly Report	Human infections	Case report	Reliable	-
256	2009	Cox-Singh, J.	Knowlesi malaria in Vietnam	Malaria Journal	Human infections	Infections	Reliable	-
84	2009	Daneshvar, C., Davis, T. M., Cox-Singh, J., Rafa'ee, M. Z., Zakaria, S. K., Divis, P. C. and Singh, B.	Clinical and laboratory features of human Plasmodium knowlesi infection	Clinical Infectious Diseases	Human infections	Case report	Reliable	-
318	2009	Galinski, M. R. and Barnwell, J. W.	Monkey malaria kills four humans	Trends in Parasitology	Review	-	-	-
351	2009	Lee, K. S., Cox-Singh, J., Brooke, G., Matusop, A. and Singh, B.	Plasmodium knowlesi from archival blood films: further evidence that human infections are widely distributed and not newly emergent in Malaysian Borneo	International Journal for Parasitology	Human infections	Infections	Reliable	-
146	2009	Lee, Y. C., Tang, C. S., Ang, L. W., Han, H. K., James, L. and Goh, K. T.	Epidemiological characteristics of imported and locally-acquired malaria in Singapore	Annals of the Academy of Medicine, Singapore	Human infections	Case report	Reliable	-
397	2009	Meyer, E. V., Semenya, A. A., Okenu, D. M., Dluzewski, A. R., Bannister, L. H., Barnwell, J. W. and Galinski, M. R.	The reticulocyte binding-like proteins of P. knowlesi locate to the micronemes of merozoites and define two new members of this invasion ligand family	Molecular & Biochemical Parasitology	Genetics	Invasion pathways	-	-
25	2009	Nakazawa, S., March, , R. P., Quang, N. T., Culleton, R., Manh, N. D. and Maeno, Y.	Anopheles dirus co-infection with human and monkey malaria parasites in Vietnam	International Journal for Parasitology	Mosquitoes	Mixed infection	Reliable	up
70	2009	Ong, C. W. M., Shir, Y. L., Wee, H. K., Ooi, E. E. and Tambyah, P. A.	Case report: Monkey malaria in humans: A diagnostic dilemma with conflicting laboratory data	American Journal of Tropical Medicine and Hygiene	Human infections	Case report	Reliable	-
119	2009	Putaporntip, C., Hongsrimuang, T., Seethamchai, S., Kobasa, T., Limkittikul, K., Cui, L. and Jongwutiwes, S.	Differential prevalence of Plasmodium infections and cryptic Plasmodium knowlesi malaria in humans in Thailand	Journal of Infectious Diseases	Human infections	Infections	Reliable	-
274	2009	Sabbatani, S., Fiorino, S. and Manfredi, R.	Malaria due to Plasmodium knowlesi in South-Eastern Asia and America. May imported cases represent a health care alert?: Plasmodium knowlesi as the fifth malaria parasite	Archivos Venezolanos de Farmacologia y Terapeutica	Review	-	-	-
215	2009	Van den Eede, P., Van, H. N., Van Overmeir, C., Vythilingam, I., Duc, T. N., Hung le, X., Manh, H. N., Anne, J., D'Aless, ro, U. and Erhart, A.	Human Plasmodium knowlesi infections in young children in central Vietnam	Malaria Journal	Human infections	Infections	Reliable	-
210	2009	van Hellemond, J. J., Rutten, M., Koelewijn, R., Zeeman, A. M., Verweij, J. J., Wismans, P. J., Kocken, C. H. and van Genderen, P. J.	Human Plasmodium knowlesi infection detected by rapid diagnostic tests for malaria	Emerging Infectious Diseases	Human infections	Case report	Reliable	-
486	2009	Lee, K. S., Cox-Singh, J. and Singh, B.	Morphological features and differential counts of Plasmodium knowlesi parasites in naturally acquired human infections	Malaria Journal	Human infections	Infections	Reliable	-
492	2009	Garamszegi, L. Z.	Patterns of co-speciation and host switching in primate malaria parasites	Malaria Journal	Genetics	Comparative, Clustering	-	-
477	2009	Marano, C. and Freedman, D. O.	Global health surveillance and travelers' health	Current Opinion in Infectious Diseases	Review	-	-	-
228	2010	Anderios, F., Noorrain, A. and Vythilingam, I.	In vivo study of human Plasmodium knowlesi in Macaca fascicularis	Experimental Parasitology	Macaques	Infections	-	-
406	2010	Cox-Singh, J., Hiu, J., Lucas, S. B., Divis, P. C., Zulkarnaen, M., Ch, ran, P., Wong, K. T., Adem, P., Zaki, S. R., Singh, B. and Krishna, S.	Severe malaria - a case of fatal Plasmodium knowlesi infection with post-mortem findings: a case report	Malaria Journal	Human infections	Case report	Reliable	-
354	2010	Figtree, M., Lee, R., Bain, L., Kennedy, T., Mackertich, S., Urban, M., Cheng, Q. and Hudson, B. J.	Plasmodium knowlesi in human, Indonesian Borneo	Emerging Infectious Diseases	Human infections	Case report	Reliable	-
89	2010	Jiang, N., Chang, Q., Sun, X., Lu, H., Yin, J., Zhang, Z., Wahlgren, M. and Chen, Q.	Co-infections with Plasmodium knowlesi and other malaria parasites, Myanmar	Emerging Infectious Diseases	Human Infections	Case report	Reliable	-
213	2010	Lee, C. E., Adeeba, K. and Freigang, G.	Human Plasmodium knowlesi infections in Klang Valley, Peninsula Malaysia: a case series	Medical Journal of Malaysia	Human Infections	Case report	Reliable	-
293	2010	Mali, S., Steele, S., Slutsker, L., Arguin, P. M., Centers for Disease, Control and Prevention	Malaria surveillance - United States, 2008	Morbidity & Mortality Weekly Report. Surveillance Summaries			Reliable	-
138	2010	Sabbatani, S., Fiorino, S. and Manfredi, R.	The emerging of the fifth malaria parasite (Plasmodium knowlesi): a public health concern?	Brazilian Journal of Infectious Diseases	Review	-	-	-
118	2010	Sulistyaningsih, E., Fitri, L. E., Loscher, T. and Berens-Riha, N.	Diagnostic difficulties with Plasmodium knowlesi infection in humans	Emerging Infectious Diseases	Human Infections	Infections	Reliable	-
172	2010	Ta, T. T., Salas, A., Ali-Tammam, M., Martinez Mdel, C., Lanza, M., Arroyo, E. and Rubio, J. M.	First case of detection of Plasmodium knowlesi in Spain by Real Time PCR in a traveller from Southeast Asia	Malaria Journal	Human Infections	Case report	Reliable	-
368	2010	Van den Eede, P., Vythilingam, I., Ngo, D. T., Nguyen, V. H., Le, X. H., D'Aless, ro, U. and Erhart, A.	Plasmodium knowlesi malaria in Vietnam: some clarifications	Malaria Journal	-	-	-	-
136	2010	Wiwanitkit, V.	Emergence in Thailand of the fifth species of malaria, Plasmodium knowlesi	Archives of Hellenic Medicine	Review	-	-	-
303	2010	Yakob, L., Bonsall, M. B. and Yan, G.	Modelling knowlesi malaria transmission in humans: vector preference and host competence	Malaria Journal	Transmission	Modelling	??	up
69	2011	Berry, A., Iriart, X., Wilhelm, N., Valentin, A., Cassaing, S., Witkowski, B., Benoit-Vical, F., Menard, S., Olagnier, D., Fillaux, J., Sire, S., Le Coustumier, A. and Magnaval, J. F.	Case report: Imported Plasmodium knowlesi Malaria in a French tourist returning from Thailand	American Journal of Tropical Medicine and Hygiene	Human Infections	Case report	Reliable	-
193	2011	Frech, C. and Chen, N.	Genome comparison of human and non-human malaria parasites reveals species subset-specific genes potentially linked to human disease	PLoS Computational Biology	Genetocs	Comparative, Transmission	?? Not reliable (gene purpose speculative?)	down
353	2011	Hoosen, A. and Shaw, M. T.	Plasmodium knowlesi in a traveller returning to New Zealand	Travel Medicine & Infectious Disease	Human Infections	Case report	Reliable	-
305	2011	Jeslyn, W. P., Huat, T. C., Vernon, L., Irene, L. M., Sung, L. K., Jarrod, L. P., Singh, B. and Ching, N. L.	Molecular epidemiological investigation of Plasmodium knowlesi in humans and macaques in Singapore	Vector Borne & Zoonotic Diseases	Macaques	Infections	Reliable	-
365	2011	Jongwutiwes, S., Buppan, P., Kosuvin, R., Seethamchai, S., Pattanawong, U., Sirichaisinthop, J. and Putaporntip, C.	Plasmodium knowlesi Malaria in humans and macaques, Thailand	Emerging Infectious Diseases	Human Infections	Infections	Reliable	-
230	2011	Joveen-Neoh, W. F., Chong, K. L., Wong, C. M. V. L. and Lau, T. Y.	Incidence of malaria in the interior division of Sabah, Malaysian Borneo, Based on nested PCR	Journal of Parasitology Research	Human Infections	Infections	Reliable	-
359	2011	Khim, N., Siv, S., Kim, S., Mueller, T., Fleischmann, E., Singh, B., Divis, P. C., Steenkeste, N., Duval, L., Bouchier, C., Duong, S., Ariey, F. and Menard, D.	Plasmodium knowlesi infection in humans, Cambodia, 2007-2010	Emerging Infectious Diseases	Human infections	Case reports	Reliable	-
375	2011	Lee, K. S., Divis, P. C., Zakaria, S. K., Matusop, A., Julin, R. A., Conway, D. J., Cox-Singh, J. and Singh, B.	Plasmodium knowlesi: reservoir hosts and tracking the emergence in humans and macaques	PLoS Pathogens	Genetics and Macaques	Genetic studies in human and macaques	Reliable	down
88	2011	Marchand, R. P., Culleton, R., Maeno, Y., Quang, N. T. and Nakazawa, S.	Co-infections of Plasmodium knowlesi, P. falciparum, and P. vivax among Humans and Anopheles dirus Mosquitoes, Southern Vietnam	Emerging Infectious Diseases	Human infections, Mosquitoes	Infections	Reliable	up
199	2011	Naing, D. K. S., Anderios, F. and Lin, Z.	Geographic and ethnic distribution of P knowlesi infection in Sabah, Malaysia	International Journal of Collaborative Research on Internal Medicine and Public Health	Human infections	Infections	Reliable	-
196	2011	Silva, J. C., Egan, A., Friedman, R., Munro, J. B., Carlton, J. M. and Hughes, A. L.	Genome sequences reveal divergence times of malaria parasite lineages	Parasitology	Genetic	Comparative, Evolution	Reliable	-
169	2011	Wells, R.	The fifth human malaria species - Plasmodium knowlesi	Australian Journal of Medical Science	Review	-	-	-
409	2011	William, T., Menon, J., Rajahram, G., Chan, L., Ma, G., Donaldson, S., Khoo, S., Frederick, C., Jelip, J., Anstey, N. M. and Yeo, T. W.	Severe Plasmodium knowlesi malaria in a tertiary care hospital, Sabah, Malaysia	Emerging Infectious Diseases	Human Infections	Case reports	Reliable	-
489	2011	Andreina Pacheco, M., Reid, M. J., Schilaci, M. A., Lowenberger, C. A., Galdikas, B. M., Jones-Engel, L. and Escalante, A. A.	Origin of a linage of Plasmodium species in orangutan	American Journal of Tropical Medicine and Hygiene	Orangutan	Infections	Reliable	-
480	2011	Chang, Q., Sun, X., Wang, J., Yin, J., Song, J., Peng, S., Lu, H., Zhou, H., Jiang, N. and Chen, Q.	Identification of Hepatocystis species in a macaque monkey in northern Myanmar	Research & Reports in Tropical Medicine	Macaques	Infections	Reliable	-
72	2012	Azira, N. M., Zairi, N. Z., Amry, A. R. and Zeehaida, M.	Case series of naturally acquired Plasmodium knowlesi infection in a tertiary teaching hospital	Tropical Biomedicine	Human Infections	Case reports	Reliable	-
149	2012	Barber, B. E., William, T., Dhararaj, P., Anderios, F., Grigg, M. J., Yeo, T. W. and Anstey, N. M.	Epidemiology of Plasmodium knowlesi malaria in north-east Sabah, Malaysia: family clusters and wide age distribution	Malaria Journal	Human infections	Case reports	Reliable	down
421	2012	Demogines, A., Truong, K. A. and Sawyer, S. L.	Species-specific features of DARC, the primate receptor for Plasmodium vivax and Plasmodium knowlesi	Molecular Biology & Evolution	Genetics	Comparative, Transmission, Evolution	Reliable	-
13	2012	Hayakawa, T., Tachibana, S. I., Hikosaka, K., Arisue, N., Matsui, A., Horii, T. and Tanabe, K.	Age of the last common ancestor of extant Plasmodium parasite lineages	Gene	Genetics	Comparative, Evolution	Reliable	-
141	2012	Jiram, A. I., Vythilingam, I., NoorAzian, Y. M., Yusof, Y. M., Azahari, A. H. and Fong, M. Y.	Entomologic investigation of Plasmodium knowlesi vectors in Kuala Lipis, Pahang, Malaysia	Malaria Journal	Mosquitoes	Infections	Reliable	-
304	2012	Link, L., Bart, A., Verhaar, N., van Gool, T., Pronk, M. and Scharnhorst, V.	Molecular detection of Plasmodium knowlesi in a Dutch traveler by real-time PCR	Journal of Clinical Microbiology	Human Infections	Case reports	Reliable	-
326	2012	Martinez-Salazar, E., Tobon-Castano, A. and Blair, S.	[Natural Plasmodium knowlesi malaria infections in humans]	Biomedica	Review	-	-	-
139	2012	Parija, S. C. and Giri, S.	Emerging protozoal pathogens in India: How prepared are we to face the threat?	Tropical Parasitology	Review	-	-	-
101	2012	Rajahram, G. S., Barber, B. E., William, T., Menon, J., Anstey, N. M. and Yeo, T. W.	Deaths due to Plasmodium knowlesi malaria in Sabah, Malaysia: association with reporting as Plasmodium malariae and delayed parenteral artesunate	Malaria Journal	Human infections	Case reports	-	-
248	2012	Rodhain, F.	Is Malaria a Zoonotic Infection?	Bulletin De L Academie Veterinaire De France	Review	-	-	-
449	2012	Semenya, A. A., Tran, T. M., Meyer, E. V., Barnwell, J. W. and Galinski, M. R.	Two functional reticulocyte binding-like (RBL) invasion ligands of zoonotic Plasmodium knowlesi exhibit differential adhesion to monkey and human erythrocytes	Malaria Journal	Genetics	Invasion pathways	-	-
211	2012	Sermwittayawong, N., Singh, B., Nishibuchi, M., Sawangjaroen, N. and Vuddhakul, V.	Human Plasmodium knowlesi infection in Ranong province, southwestern border of Thailand	Malaria Journal	Human Infections	Case reports	Reliable	-
323	2012	Verhulst, N. O., Smallegange, R. C. and Takken, W.	Mosquitoes as potential bridge vectors of malaria parasites from non-human primates to humans	Frontiers in Physiology	Review	-	-	-
260	2012	Willmann, M., Ahmed, A., Siner, A., Wong, I. T., Woon, L. C., Singh, B., Krishna, S. and Cox-Singh, J.	Laboratory markers of disease severity in Plasmodium knowlesi infection: a case control study	Malaria Journal	Human infections	Case reports	Reliable	-
369	2012	Wiwanitkit, V.	Plasmodium knowlesi malarial infection in western travelers returning from Southeast Asia a summary of the clinical pattern. [Greek]	Archives of Hellenic Medicine	Review	-	-	-
91	2012	Yadav, M. K. and Swati, D.	Comparative genome analysis of six malarial parasites using codon usage bias based tools	Bioinformation	Genetics	Comparative, Evolution	??	-
470	2012	Fatih, F. A., Siner, A., Ahmed, A., Woon, L. C., Craig, A. G., Singh, B., Krishna, S. and Cox-Singh, J.	Cytoadherence and virulence - the case of Plasmodium knowlesi malaria	Malaria Journal	Human infections	-	-	-
490	2012	Pacheco, M. A., Reid, M. J., Schillaci, M. A., Lowenberger, C. A., Galdikas, B. M., Jones-Engel, L. and Escalante, A. A.	The origin of malarial parasites in orangutans	PLoS ONE [Electronic Resource]	Orangutans	Genetic studies	-	-
90	2013	Amir, A., Sum, J. S., Lau, Y. L., Vythilingam, I. and Fong, M. Y.	Colonization of Anopheles cracens: a malaria vector of emerging importance	Parasites & Vectors [Electronic Resource]	Mosquitoes	-	-	-
389	2013	Barber, B. E., William, T., Grigg, M. J., Menon, J., Auburn, S., Marfurt, J., Anstey, N. M. and Yeo, T. W.	A prospective comparative study of knowlesi, falciparum, and vivax malaria in Sabah, Malaysia: high proportion with severe disease from Plasmodium knowlesi and Plasmodium vivax but no mortality with early referral and artesunate therapy	Clinical Infectious Diseases	Human infections	Comparative	Reliable	-
263	2013	Barber, B. E., William, T., Grigg, M. J., Yeo, T. W. and Anstey, N. M.	Limitations of microscopy to differentiate Plasmodium species in a region co-endemic for Plasmodium falciparum, Plasmodium vivax and Plasmodium knowlesi	Malaria Journal	Human infections	Case reports	Reliable	-
356	2013	Bart, A., van Hellemond, J. J., van Genderen, P. J. and Van Gool, T.	Plasmodium knowlesi infection imported to Germany, January 2013	Euro Surveillance: Bulletin Europeen sur les Maladies Transmissibles = European Communicable Disease Bulletin	Human infections	Case reports	Reliable	-
252	2013	Braima, K. A., Sum, J. S., Ghazali, A. R., Muslimin, M., Jeffery, J., Lee, W. C., Shaker, M. R., Elamin, A. E., Jamaiah, I., Lau, Y. L., Rohela, M., Kamarulzaman, A., Sitam, F., Mohd-Noh, R. and Abdul-Aziz, N. M.	Is there a risk of suburban transmission of malaria in Selangor, Malaysia?	PLoS ONE [Electronic Resource]	Human infections, Mosquitoes	Infections	?	-
76	2013	Cotter, C., Sturrock, H. J. W., Hsiang, M. S., Liu, J., Phillips, A. A., Hwang, J., Gueye, C. S., Fullman, N., Gosling, R. D. and Feachem, R. G. A.	The changing epidemiology of malaria elimination: New strategies for new challenges	The Lancet	Review	-	-	-
434	2013	Fatih, F. A., Staines, H. M., Siner, A., Ahmed, M. A., Woon, L. C., Pasini, E. M., Kocken, C. H., Singh, B., Cox-Singh, J. and Krishna, S.	Susceptibility of human Plasmodium knowlesi infections to anti-malarials	Malaria Journal	Genetics	Drug resistance	Reliable	-
231	2013	Goh, X. T., Lim, Y. A., Vythilingam, I., Chew, C. H., Lee, P. C., Ngui, R., Tan, T. C., Yap, N. J., Nissapatorn, V. and Chua, K. H.	Increased detection of Plasmodium knowlesi in Sandakan division, Sabah as revealed by PlasmoNex TM	Malaria Journal	Human infections	Case reports	Reliable	-
388	2013	Herdiana, H., Fuad, A., Asih, P. B. S., Zubaedah, S., Arisanti, R. R., Syafruddin, D., Kusnanto, H., Sumiwi, M. E., Yuniarti, T., Imran, A., Rahmadyani, R., Yani, M., Kusriastuti, R., Tarmizi, S. N., Laihad, F. J. and Hawley, W. A.	Progress towards malaria elimination in Sabang Municipality, Aceh, Indonesia	Malaria Journal	Review	-	-	-
147	2013	Islam, N., Bonovas, S. and Nikolopoulos, G. K.	An epidemiological overview of malaria in Bangladesh	Travel Medicine & Infectious Disease	Review	-	-	-
217	2013	Lee, W. C., Chin, P. W., Lau, Y. L., Chin, L. C., Fong, M. Y., Yap, C. J., Supramaniam, R. R. and Mahmud, R.	Hyperparasitaemic human Plasmodium knowlesi infection with atypical morphology in peninsular Malaysia	Malaria Journal	Human infections	Case reports	Reliable	-
159	2013	Lim, C., Hansen, E., DeSimone, T. M., Moreno, Y., Junker, K., Bei, A., Brugnara, C., Buckee, C. O. and Duraisingh, M. T.	Expansion of host cellular niche can drive adaptation of a zoonotic malaria parasite to humans	Nature communications	Genetics	Invasion pathways	Reliable	-
461	2013	Lim, K. G. and Singh, B.	Zoonotic malaria in malaysia	Medical Journal of Malaysia	Commentary	-	-	-
10	2013	Moon, R. W., Hall, J., Rangkuti, F., Ho, Y. S., Almond, N., Mitchell, G. H., Pain, A., Holder, A. A. and Blackman, M. J.	Adaptation of the genetically tractable malaria pathogen Plasmodium knowlesi to continuous culture in human erythrocytes	Proceedings of the National Academy of Sciences of the United States of America	Genetics	Experimental	Reliable	-
120	2013	Putaporntip, C., Thongaree, S. and Jongwutiwes, S.	Differential sequence diversity at merozoite surface protein-1 locus of Plasmodium knowlesi from humans and macaques in Thailand	Infection, Genetics & Evolution	Genetics	Comparative, Transmission, Clusters	?	up
68	2013	Rajahram, G. S., Barber, B. E., Yeo, T. W., Tan, W. W. and William, T.	Case report: fatal Plasmodium knowlesi malaria following an atypical clinical presentation and delayed diagnosis	Medical Journal of Malaysia	Human Infections	Case reports	Reliable	-
174	2013	Tanizaki, R., Ujiie, M., Kato, Y., Iwagami, M., Hashimoto, A., Kutsuna, S., Takeshita, N., Hayakawa, K., Kanagawa, S., Kano, S. and Ohmagari, N.	First case of Plasmodium knowlesi infection in a Japanese traveller returning from Malaysia	Malaria Journal	Human infections	Case reports	Reliable	-
232	2013	William, T., Rahman, H. A., Jelip, J., Ibrahim, M. Y., Menon, J., Grigg, M. J., Yeo, T. W., Anstey, N. M. and Barber, B. E.	Increasing incidence of Plasmodium knowlesi malaria following control of P. falciparum and P. vivax Malaria in Sabah, Malaysia	PLoS Neglected Tropical Diseases [electronic resource]	Human infections	Infections	-	-
62	2013	Xiao, Y. Y. and Zou, X. F.	Can Multiple Malaria Species Co-Persist?	Siam Journal on Applied Mathematics	Human infections	Mathematical modelling	-	-
51	2014	Abdullahi, M. B., Abu Hasan, Y. and Abdullah, F. A.	Backward Bifurcation and Optimal Control of Plasmodium Knowlesi Malaria	AIP Conference Procedings	Human infections	Mathematical modelling	-	-
122	2014	Ahmed, A. M., Pinheiro, M. M., Divis, P. C., Siner, A., Zainudin, R., Wong, I. T., Lu, C. W., Singh-Khaira, S. K., Millar, S. B., Lynch, S., Willmann, M., Singh, B., Krishna, S. and Cox-Singh, J.	Disease progression in Plasmodium knowlesi malaria is linked to variation in invasion gene family members	PLoS Neglected Tropical Diseases [electronic resource]	Genetics	Invasion pathways, Clusters	Reliable	-
419	2014	Alias, H., Surin, J., Mahmud, R., Shafie, A., Zin, J. M., Nor, M. M., Ibrahim, A. S. and Rundi, C.	Spatial distribution of malaria in Peninsular Malaysia from 2000 to 2009	Parasites & Vectors	Human infections	Infections	Reliable	-
408	2014	Azidah, A. K., Mohd Faizal, M. A., Lili, H. Y. and Zeehaida, M.	Severe Plasmodium knowlesi infection with multiorgan involvement in north east peninsular Malaysia	Tropical Biomedicine	Human infections	Case reports	Reliable	-
281	2014	Chung, S. J., Low, J. G. H. and Wijaya, L.	Malaria in a tertiary hospital in Singapore-Clinical presentation, treatment and outcome: An eleven year retrospective review	Travel Medicine and Infectious Disease	Human infections	Infections	-	-
374	2014	Cordina, C. J., Culleton, R., Jones, B. L., Smith, C. C., MacConnachie, A. A., Coyne, M. J., Alex and er, C. L.	Plasmodium knowlesi: clinical presentation and laboratory diagnosis of the first human case in a Scottish traveler	Journal of Travel Medicine	Human infections	Case reports	Reliable	-
189	2014	Fong, M. Y., Lau, Y. L., Chang, P. Y. and Anthony, C. N.	Genetic diversity, haplotypes and allele groups of Duffy binding protein (PkDBPalphaII) of Plasmodium knowlesi clinical isolates from Peninsular Malaysia	Parasites & Vectors [Electronic Resource]	Genetics	Genetic studies, Selection pressure	Reliable	-
202	2014	Fuehrer, H. P., Swoboda, P., Harl, J., Starzengruber, P., Habler, V. E., Bloeschl, I., Haque, R., Matt, J., Khan, W. A. and Noedl, H.	High prevalence and genetic diversity of Plasmodium malariae and no evidence of Plasmodium knowlesi in Bangladesh	Parasitology Research	Human infections	Infections	Reliable	-
165	2014	Grigg, M. J., William, T., Drakeley, C. J., Jelip, J., von Seidlein, L., Barber, B. E., Fornace, K. M., Anstey, N. M., Yeo, T. W. and Cox, J.	Factors that are associated with the risk of acquiring Plasmodium knowlesi malaria in Sabah, Malaysia: a case-control study protocol	BMJ Open	Protocol	Case-control study	-	-
42	2014	Grigg, M. J., William, T., Menon, J., Barber, B. E., Dhanaraj, P., Rajahram, G. S., Von Seidlein, L., Price, R. N., Anstey, N. M. and Yeo, T. W.	Artesunate-mefloquine versus chloroquine in patients with acute uncomplicated plasmodium knowlesi malaria: An open-label randomized controlled trial in Sabah, Malaysia (ACT know trial)	American Journal of Tropical Medicine and Hygiene	-	-	-	-
2	2014	Hotez, P. J.	Aboriginal Populations and Their Neglected Tropical Diseases	Plos Neglected Tropical Diseases	Review	-	-	-
440	2014	Imai, N., White, M. T., Ghani, A. C. and Drakeley, C. J.	Transmission and control of Plasmodium knowlesi: a mathematical modelling study	PLoS Neglected Tropical Diseases [electronic resource]	Humans, macaques, mosquitoes	Mathematical modelling	?	down
74	2014	Jeremiah, S., Janagond, A. B. and Parija, S. C.	Challenges in diagnosis of Plasmodium knowlesi infections	Tropical Parasitology	Review	-	-	-
104	2014	Moyes, C. L., Henry, A. J., Golding, N., Huang, Z., Singh, B., Baird, J. K., Newton, P. N., Huffman, M., Duda, K. A., Drakeley, C. J., Elyazar, I. R., Anstey, N. M., Chen, Q., Zommers, Z., Bhatt, S., Gething, P. W. and Hay, S. I.	Defining the geographical range of the Plasmodium knowlesi reservoir	PLoS Neglected Tropical Diseases [electronic resource]	Review	Distribution	-	down
8	2014	Mueller, T. C., Siv, S., Khim, N., Kim, S., Fleischmann, E., Ariey, F., Buchy, P., Guillard, B., Gonzalez, I. J., Christophel, E. M., Abdur, R., von Sonnenburg, F., Bell, D. and Menard, D.	Acute Undifferentiated Febrile Illness in Rural Cambodia: A 3-Year Prospective Observational Study	Plos One	Human infections	Infections	-	-
128	2014	Ngo, C. T., Dubois, G., Sinou, V., Parzy, D., Le, H. Q., Harbach, R. E. and Manguin, S.	Diversity of Anopheles mosquitoes in Binh Phuoc and Dak Nong Provinces of Vietnam and their relation to disease	Parasites and Vectors	Mosquitoes	Distribution	-	-
407	2014	Seilmaier, M., Hartmann, W., Beissner, M., Fenzl, T., Haller, C., Guggemos, W., Hesse, J., Harle, A., Bretzel, G., Sack, S., Wendtner, C., Loscher, T. and Berens-Riha, N.	Severe Plasmodium knowlesi infection with multi-organ failure imported to Germany from Thailand/Myanmar	Malaria Journal	Human infections	Case report	Reliable	-
171	2014	Ta, T. H., Hisam, S., Lanza, M., Jiram, A. I., Ismail, N. and Rubio, J. M.	First case of a naturally acquired human infection with Plasmodium cynomolgi	Malaria Journal	Human infections	Case report	Reliable	-
361	2014	Vythilingam, I., Lim, Y. A., Venugopalan, B., Ngui, R., Leong, C. S., Wong, M. L., Khaw, L., Goh, X., Yap, N., Sulaiman, W. Y., Jeffery, J., Zawiah, A. G., Nor Aszlina, I., Sharma, R. S., Yee Ling, L. and Mahmud, R.	Plasmodium knowlesi malaria an emerging public health problem in Hulu Selangor, Selangor, Malaysia (2009-2013): epidemiologic and entomologic analysis	Parasites & Vectors [Electronic Resource]	Human infections	Case report	Unreliable	-
77	2014	William, T., Jelip, J., Menon, J., Anderios, F., Mohammad, R., Awang Mohammad, T. A., Grigg, M. J., Yeo, T. W., Anstey, N. M. and Barber, B. E.	Changing epidemiology of malaria in Sabah, Malaysia: increasing incidence of Plasmodium knowlesi	Malaria Journal	Human infections	Infections	-	-
203	2014	Yusof, R., Lau, Y. L., Mahmud, R., Fong, M. Y., Jelip, J., Ngian, H. U., Mustakim, S., Hussin, H. M., Marzuki, N. and Mohd Ali, M.	High proportion of knowlesi malaria in recent malaria cases in Malaysia	Malaria Journal	Human infections	Case report	Reliable	-
500	2014	Murphy, J. R., Weiss, W. R., Fryauff, D., Dowler, M., Savransky, T., Stoyanov, C., Muratova, O., Lambert, L., Orr-Gonzalez, S., Zeleski, K. L., Hinderer, J., Fay, M. P., Joshi, G., Gwadz, R. W., Richie, T. L., Villasante, E. F., Richardson, J. H., Duffy, P. E. and Chen, J.	Using infective mosquitoes to challenge monkeys with Plasmodium knowlesi in malaria vaccine studies	Malaria Journal	Macaques	Experimental	-	-
413	2015	Akter, R., Vythilingam, I., Khaw, L. T., Qvist, R., Lim, Y. A., Sitam, F. T., Venugopalan, B. and Sekaran, S. D.	Simian malaria in wild macaques: first report from Hulu Selangor district, Selangor, Malaysia	Malaria Journal	Macaques	Infections	Reliable	-
377	2015	Assefa, S., Lim, C., Preston, M. D., Duffy, C. W., Nair, M. B., Adroub, S. A., Kadir, K. A., Goldberg, J. M., Neafsey, D. E., Divis, P., Clark, T. G., Duraisingh, M. T., Conway, D. J., Pain, A. and Singh, B.	Population genomic structure and adaptation in the zoonotic malaria parasite Plasmodium knowlesi	Proceedings of the National Academy of Sciences of the United States of America	Genetics	Genetic studies, Clusters, Selection pressure	-	down
287	2015	Baird, J. K.	Malaria in the Asia-Pacific Region	Asia-Pacific Journal-Japan Focus	Review	-	-	-
362	2015	Barber, B. E., Bird, E., Wilkes, C. S., William, T., Grigg, M. J., Paramaswaran, U., Menon, J., Jelip, J., Yeo, T. W. and Anstey, N. M.	Plasmodium knowlesi malaria during pregnancy	Journal of Infectious Diseases	Human infections	Infections	Reliable	-
245	2015	Biernat, B., Lass, A., Pietkiewicz, H., Szostakowska, B., Wroczynska, A., Kuna, A. and Nahorski, W. L.	Investigations on the occurrence of Plasmodium knowlesi in travellers returning from the endemic areas of simian malaria	International Maritime Health	Human infections	Infections	Reliable	-
12	2015	Divis, P. C., Singh, B., Anderios, F., Hisam, S., Matusop, A., Kocken, C. H., Assefa, S. A., Duffy, C. W. and Conway, D. J.	Admixture in Humans of Two Divergent Plasmodium knowlesi Populations Associated with Different Macaque Host Species	PLoS Pathogens	Genetics	Genetic studies, Clusters	? Unreliable bc evidence is only suggestive	up
184	2015	Fong, M. Y., Ahmed, M. A., Wong, S. S., Lau, Y. L. and Sitam, F.	Genetic Diversity and Natural Selection of the Plasmodium knowlesi Circumsporozoite Protein Nonrepeat Regions	PLoS ONE [Electronic Resource]	Genetics	Genetic study	?	-
123	2015	Fong, M. Y., Rashdi, S. A., Yusof, R. and Lau, Y. L.	Distinct genetic difference between the Duffy binding protein (PkDBPalphaII) of Plasmodium knowlesi clinical isolates from North Borneo and Peninsular Malaysia	Malaria Journal	Genetics	Genetic study, Clusters, Selection Pressure	?	-
192	2015	Fong, M. Y., Wong, S. S., Silva, J. R. and Lau, Y. L.	Genetic polymorphism in domain I of the apical membrane antigen-1 among Plasmodium knowlesi clinical isolates from Peninsular Malaysia	Acta Tropica	Genetics	Genetic study, Vaccines, Selection Pressure, Clusters	?	-
110	2015	Krishna, S., Bharti, P. K., Ch, el, H. S., Ahmad, A., Kumar, R., Singh, P. P., Singh, M. P. and Singh, N.	Detection of mixed infections with plasmodium spp. by PCR, India, 2014	Emerging Infectious Diseases	Human infections	Case reports	Reliable	-
49	2015	Liew, J., Amir, A., Chen, Y., Fong, M. Y., Razali, R. and Lau, Y. L.	Autoantibody profile of patients infected with knowlesi malaria	Clinica Chimica Acta	Genetics	Therapeutic	Reliable	-
272	2015	Machado-Alba, J. E.	Malaria by Plasmodium knowlesi, A Zoonosis Transmitted by Vectors	Recent Patents on Anti-Infective Drug Discovery	Commentary	-	-	-
216	2015	Maeno, Y., Quang, N. T., Culleton, R., Kawai, S., Masuda, G., Nakazawa, S., March and , R. P.	Humans frequently exposed to a range of non-human primate malaria parasite species through the bites of Anopheles dirus mosquitoes in South-central Vietnam	Parasites & Vectors [Electronic Resource]	Mosquitoes	Infections	Reliable	up
4	2015	Muehlenbein, M. P., Pacheco, M. A., Taylor, J. E., Prall, S. P., Ambu, L., Nathan, S., Alsisto, S., Ramirez, D. and Escalante, A. A.	Accelerated diversification of nonhuman primate malarias in Southeast Asia: adaptive radiation or geographic speciation?	Molecular Biology & Evolution	Macaques	Infections	Reliable	-
50	2015	Nakaviroj, S., Kobasa, T., Teeranaipong, P., Putaporntip, C. and Jongwutiwes, S.	An autochthonous case of severe Plasmodium knowlesi malaria in Thailand	American Journal of Tropical Medicine & Hygiene	Human infections	Case report	-	-
275	2015	Parker, D. M., Carrara, V. I., Pukrittayakamee, S., McGready, R. and Nosten, F. H.	Malaria ecology along the Thailand-Myanmar border	Malaria Journal		Review	-	-
352	2015	Pinheiro, M. M., Ahmed, M. A., Millar, S. B., erson, T., Otto, T. D., Lu, W. C., Krishna, S., Rayner, J. C. and Cox-Singh, J.	Plasmodium knowlesi genome sequences from clinical isolates reveal extensive genomic dimorphism	PLoS ONE [Electronic Resource]	Genetic	Comparative	-	-
79	2015	Sermwittayawong, N., Nishibuchi, M., Sawangjaroen, N. and Vuddhakul, V.	Characterization of Malaria Infection at Two Border Areas of Thailand Adjoining with Myanmar and Malaysia	Southeast Asian Journal of Tropical Medicine & Public Health	Genetics	Drug resistance	Reliable	-
286	2015	Sunish, I. P., Shriram, A. N., De, A. and Vijayachari, P.	Malaria in the Andaman and Nicobar Islands: Challenges and opportunities for elimination	Asian Pacific Journal of Tropical Disease	Review	-	-	-
394	2015	Tyagi, K., Gupta, D., Saini, E., Choudhary, S., Jamwal, A., Alam, M. S., Zeeshan, M., Tyagi, R. K. and Sharma, Y. D.	Recognition of Human Erythrocyte Receptors by the Tryptophan-Rich Antigens of Monkey Malaria Parasite Plasmodium knowlesi	PLoS ONE [Electronic Resource]	Transmission	Invasion pathway/genetics	??	-
36	2015	Waugh, S.	Apropos: Plasmodium knowlesi malaria an emerging public health problem in Hulu Selangor, Selangor, Malaysia (2009-2013): epidemiologic and entomologic analysis	Parasites & Vectors [Electronic Resource]	Letter	-	-	-
349	2015	Wesolowski, R., Wozniak, A., Mila-Kierzenkowska, C. and Szewczyk-Golec, K.	Plasmodium knowlesi as a Threat to Global Public Health	Korean Journal of Parasitology	Review	-	-	-
403	2015	Wong, M. L., Chua, T. H., Leong, C. S., Khaw, L. T., Fornace, K., Wan-Sulaiman, W. Y., William, T., Drakeley, C., Ferguson, H. M. and Vythilingam, I.	Seasonal and Spatial Dynamics of the Primary Vector of Plasmodium knowlesi within a Major Transmission Focus in Sabah, Malaysia	PLoS Neglected Tropical Diseases [electronic resource]	Mosquitoes	Infection / Distribution	Reliable	-
481	2015	Faber, B. W., Abdul Kadir, K., Rodriguez-Garcia, R., Remarque, E. J., Saul, F. A., Norm, Vulliez-Le, , B., Bentley, G. A., Kocken, C. H. and Singh, B.	Low levels of polymorphisms and no evidence for diversifying selection on the Plasmodium knowlesi Apical Membrane Antigen 1 gene	PLoS ONE [Electronic Resource]	Genetics	Comparative, Vaccines, Selection pressure	Reliable	-
487	2015	Silva, J. C., Egan, A., Arze, C., Spouge, J. L. and Harris, D. G.	A new method for estimating species age supports the coexistence of malaria parasites and their Mammalian hosts	Molecular Biology & Evolution	Genetics	Comparative, Evolution	Reliable	-
87	2016	Ahmed, M. A., Fong, M. Y., Lau, Y. L. and Yusof, R.	Clustering and genetic differentiation of the normocyte binding protein (nbpxa) of Plasmodium knowlesi clinical isolates from Peninsular Malaysia and Malaysia Borneo	Malaria Journal	Genetics	Comparative, Clustering	Reliable	-
241	2016	Amir, A., Russell, B., Liew, J. W., Moon, R. W., Fong, M. Y., Vythilingam, I., Subramaniam, V., Snounou, G. and Lau, Y. L.	Invasion characteristics of a Plasmodium knowlesi line newly isolated from a human	Scientific Reports	Transmission	Experimental	Reliable	-
240	2016	Barber, B. E., Grigg, M. J., William, T., Yeo, T. W. and Anstey, N. M.	Intravascular haemolysis with haemoglobinuria in a splenectomized patient with severe Plasmodium knowlesi malaria	Malaria Journal	Human infections	Case reports	Reliable	-
439	2016	Bird, E. M., Parameswaran, U., William, T., Khoo, T. M., Grigg, M. J., Aziz, A., Marfurt, J., Yeo, T. W., Auburn, S., Anstey, N. M. and Barber, B. E.	Transfusion-transmitted severe Plasmodium knowlesi malaria in a splenectomized patient with beta-thalassaemia major in Sabah, Malaysia: a case report	Malaria Journal	Human infections	Case reports	Reliable	-
455	2016	Brant, H. L., Ewers, R. M., Vythilingam, I., Drakeley, C., Benedick, S. and Mumford, J. D.	Vertical stratification of adult mosquitoes (Diptera: Culicidae) within a tropical rainforest in Sabah, Malaysia	Malaria Journal	Mosquitoes	Distribution	Reliable	-
21	2016	Dankwa, S., Lim, C., Bei, A. K., Jiang, R. H., Abshire, J. R., Patel, S. D., Goldberg, J. M., Moreno, Y., Kono, M., Niles, J. C. and Duraisingh, M. T.	Ancient human sialic acid variant restricts an emerging zoonotic malaria parasite	Nature communications	Genetics	Invasion pathway	Reliable	-
190	2016	Fong, M. Y., Rashdi, S. A., Yusof, R. and Lau, Y. L.	Genetic Diversity, Natural Selection and Haplotype Grouping of Plasmodium knowlesi Gamma Protein Region II (PkgammaRII): Comparison with the Duffy Binding Protein (PkDBPalphaRII)	PLoS ONE [Electronic Resource]	Genetics	Comparative, Clustering, Selection pressure	Reliable	-
44	2016	Fornace, K. M., Abidin, T. R., Alex, er, N., Brock, P., Grigg, M. J., Murphy, A., William, T., Menon, J., Drakeley, C. J. and Cox, J.	Association between Landscape Factors and Spatial Patterns of Plasmodium knowlesi Infections in Sabah, Malaysia	Emerging Infectious Diseases	Human infections	Environmental associations	Reliable	-
47	2016	Fornace, K. M., Nuin, N. A., Betson, M., Grigg, M. J., William, T., Anstey, N. M., Yeo, T. W., Cox, J., Ying, L. T. and Drakeley, C. J.	Asymptomatic and Submicroscopic Carriage of Plasmodium knowlesi Malaria in Household and Community Members of Clinical Cases in Sabah, Malaysia	Journal of Infectious Diseases	Human infections	Case-control study	Reliable	-
106	2016	Friedrich, M. J.	Deforestation Clears Way for Zoonotic Malaria in Malaysia	Jama-Journal of the American Medical Association	News article	-	-	-
398	2016	Govindasamy, G., Barber, B. E., Ghani, S. A., William, T., Grigg, M. J., Borooah, S., Dhillon, B., Dondorp, A. M., Yeo, T. W., Anstey, N. M. and Maude, R. J.	Retinal Changes in Uncomplicated and Severe Plasmodium knowlesi Malaria	Journal of Infectious Diseases	Human infections	Case reports	Reliable	-
121	2016	Grigg, M. J., Barber, B. E., Marfurt, J., Imwong, M., William, T., Bird, E., Piera, K. A., Aziz, A., Boonyuen, U., Drakeley, C. J., Cox, J., White, N. J., Cheng, Q., Yeo, T. W., Auburn, S. and Anstey, N. M.	Dihydrofolate-Reductase Mutations in Plasmodium knowlesi Appear Unrelated to Selective Drug Pressure from Putative Human-To-Human Transmission in Sabah, Malaysia	PLoS ONE [Electronic Resource]	Genetics	Drug resistance	Reliable	-
41	2016	Grigg, M. J., William, T., Menon, J., Dhanaraj, P., Barber, B. E., Wilkes, C. S., von Seidlein, L., Rajahram, G. S., Pasay, C., McCarthy, J. S., Price, R. N., Anstey, N. M. and Yeo, T. W.	Artesunate-mefloquine versus chloroquine for treatment of uncomplicated Plasmodium knowlesi malaria in Malaysia (ACT KNOW): an open-label, randomised controlled trial	The Lancet Infectious Diseases	Human infections	Treatment	Reliable	-
292	2016	Herdiana, H., Cotter, C., Coutrier, F. N., Zarlinda, I., Zelman, B. W., Tirta, Y. K., Greenhouse, B., Gosling, R. D., Baker, P., Whittaker, M. and Hsiang, M. S.	Malaria risk factor assessment using active and passive surveillance data from Aceh Besar, Indonesia, a low endemic, malaria elimination setting with Plasmodium knowlesi, Plasmodium vivax, and Plasmodium falciparum	Malaria Journal	Human infections	Infections	Reliable	-
432	2016	Jiram, A. I., Hisam, S., Reuben, H., Husin, S. Z., Roslan, A. and Ismail, W. R. W.	Submicroscopic Evidence of the Simian Malaria Parasite, Plasmodium Knowlesi, in an Orang Asli Community	Southeast Asian Journal of Tropical Medicine and Public Health	Human infections	Infections	Reliable	-
37	2016	Knope, K. E., Kurucz, N., Doggett, S. L., Muller, M., Johansen, C. A., Feldman, R., Hobby, M., Bennett, S., Sly, A., Lynch, S., Currie, B. J., Nicholson, J., National, Arbovirus and Malaria Advisory, Committee	Arboviral diseases and malaria in Australia, 2012-13: Annual report of the National Arbovirus and Malaria Advisory Committee	Communicable Diseases Intelligence Quarterly Report	Review	Infections	Reliable	-
38	2016	Knope, K. E., Muller, M., Kurucz, N., Doggett, S. L., Feldman, R., Johansen, C. A., Hobby, M., Bennett, S., Lynch, S., Sly, A. and Currie, B. J.	Arboviral Diseases and Malaria in Australia, 2013-14: Annual Report of the National Arbovirus and Malaria Advisory Committee	Communicable Diseases Intelligence	Review	Infections	Reliable	-
453	2016	Loh, J. P., Gao, Q. H., Lee, V. J., Tetteh, K. and Drakeley, C.	Utility of COX1 phylogenetics to differentiate between locally acquired and imported Plasmodium knowlesi infections in Singapore	Singapore Medical Journal	Genetics	Comparative, Clustering	Reliable	-
391	2016	Mackroth, M. S., Tappe, D., Tannich, E., Addo, M. and Rothe, C.	Rapid-Antigen Test Negative Malaria in a Traveler Returning From Thailand, Molecularly Diagnosed as Plasmodium knowlesi	Open Forum Infectious Diseases	Human infections	Case reports	Reliable	-
243	2016	Manin, B. O., Ferguson, H. M., Vythilingam, I., Fornace, K., William, T., Torr, S. J., Drakeley, C. and Chua, T. H.	Investigating the Contribution of Peri-domestic Transmission to Risk of Zoonotic Malaria Infection in Humans	PLoS Neglected Tropical Diseases [electronic resource]	Mosquitoes	Distribution	Reliable	-
337	2016	Moon, R. W., Sharaf, H., Hastings, C. H., Ho, Y. S., Nair, M. B., Rchiad, Z., Knuepfer, E., Ramaprasad, A., Mohring, F., Amir, A., Yusuf, N. A., Hall, J., Almond, N., Lau, Y. L., Pain, A., Blackman, M. J. and Holder, A. A.	Normocyte-binding protein required for human erythrocyte invasion by the zoonotic malaria parasite Plasmodium knowlesi	Proceedings of the National Academy of Sciences of the United States of America	Genetics	Invasion pathways, Vaccine	Reliable	-
379	2016	Moyes, C. L., Shearer, F. M., Huang, Z., Wiebe, A., Gibson, H. S., Nijman, V., Mohd-Azlan, J., Brodie, J. F., Malaivijitnond, S., Linkie, M., Samejima, H., O'Brien, T. G., Trainor, C. R., Hamada, Y., Giordano, A. J., Kinnaird, M. F., Elyazar, I. R., Sinka, M. E., Vythilingam, I., Bangs, M. J., Pigott, D. M., Weiss, D. J., Golding, N. and Hay, S. I.	Predicting the geographical distributions of the macaque hosts and mosquito vectors of Plasmodium knowlesi malaria in forested and non-forested areas	Parasites & Vectors [Electronic Resource]	Macaques and mosquitoes	Modelling distribution	Reliable	-
404	2016	Putaporntip, C., Kuamsab, N. and Jongwutiwes, S.	Sequence diversity and positive selection at the Duffy-binding protein genes of Plasmodium knowlesi and P. cynomolgi: Analysis of the complete coding sequences of Thai isolates	Infection, Genetics & Evolution	Genetics	Comparative, Evolution	Reliable	-
166	2016	Rajahram, G. S., Barber, B. E., William, T., Grigg, M. J., Menon, J., Yeo, T. W. and Anstey, N. M.	Falling Plasmodium knowlesi Malaria Death Rate among Adults despite Rising Incidence, Sabah, Malaysia, 2010-2014	Emerging Infectious Diseases	Human infections	Comparative	Reliable	-
182	2016	Rawa, M. S., Fong, M. Y. and Lau, Y. L.	Genetic diversity and natural selection in the rhoptry-associated protein 1 (RAP-1) of recent Plasmodium knowlesi clinical isolates from Malaysia	Malaria Journal	Genetics	Genetic studies, Selection pressure, Clustering	Reliable	-
83	2016	Rossati, A., Bargiacchi, O., Kroumova, V., Zaramella, M., Caputo, A. and Garavelli, P. L.	Climate, environment and transmission of malaria	Infezioni in Medicina	Review	-	-	-
460	2016	Setiadi, W., Sudoyo, H., Trimarsanto, H., Sihite, B. A., Saragih, R. J., Juliawaty, R., Wangsamuda, S., Asih, P. B. and Syafruddin, D.	A zoonotic human infection with simian malaria, Plasmodium knowlesi, in Central Kalimantan, Indonesia	Malaria Journal	Human infections		-	-
153	2016	Shearer, F. M., Huang, Z., Weiss, D. J., Wiebe, A., Gibson, H. S., Battle, K. E., Pigott, D. M., Brady, O. J., Putaporntip, C., Jongwutiwes, S., Lau, Y. L., Manske, M., Amato, R., Elyazar, I. R., Vythilingam, I., Bhatt, S., Gething, P. W., Singh, B., Golding, N., Hay, S. I. and Moyes, C. L.	Estimating Geographical Variation in the Risk of Zoonotic Plasmodium knowlesi Infection in Countries Eliminating Malaria	PLoS Neglected Tropical Diseases [electronic resource]	Human infections	Modelling distribution	Reliable	down
82	2016	Sutton, P. L., Luo, Z., Divis, P. C. S., Friedrich, V. K., Conway, D. J., Singh, B., Barnwell, J. W., Carlton, J. M. and Sullivan, S. A.	Characterizing the genetic diversity of the monkey malaria parasite Plasmodium cynomolgi	Infection, Genetics & Evolution	Genetics	Genetic studies	Reliable	-
344	2016	Yusof, R., Ahmed, M. A., Jelip, J., Ngian, H. U., Mustakim, S., Hussin, H. M., Fong, M. Y., Mahmud, R., Sitam, F. A., Japning, J. R., Snounou, G., Escalante, A. A. and Lau, Y. L.	Phylogeographic Evidence for 2 Genetically Distinct Zoonotic Plasmodium knowlesi Parasites, Malaysia	Emerging Infectious Diseases	Genetics`	Genetic studies, Clustering	Reliable	down
124	2016	Zhang, X., Kadir, K. A., Quintanilla-Zarinan, L. F., Villano, J., Houghton, P., Du, H., Singh, B. and Smith, D. G.	Distribution and prevalence of malaria parasites among long-tailed macaques (Macaca fascicularis) in regional populations across Southeast Asia	Malaria Journal	Macaques	Distribution	Reliable	-
459	2017	Barber, B. E., Rajahram, G. S., Grigg, M. J., William, T. and Anstey, N. M.	World Malaria Report: time to acknowledge Plasmodium knowlesi malaria	Malaria Journal	Opinion	-	-	-
410	2017	Che Rahim, M. J., Mohammad, N., Besari, A. M. and Wan Ghazali, W. S.	Severe Plasmodium knowlesi with dengue coinfection	BMJ Case Reports	Human infections	Case reports	Reliable	-
99	2017	Chong, S. E., Mohamad Zaini, R. H., Suraiya, S., Lee, K. T. and Lim, J. A.	The dangers of accepting a single diagnosis: case report of concurrent Plasmodium knowlesi malaria and dengue infection	Malaria Journal	-	-	-	-
18	2017	Chua, C. Y., Lee, P. C. and Lau, T. Y.	Analysis of polymorphisms and selective pressures on ama1 gene in Plasmodium knowlesi isolates from Sabah, Malaysia	Journal of Genetics		Genetic studies	Reliable	-
343	2017	Chua, T. H., Manin, B. O., Daim, S., Vythilingam, I. and Drakeley, C.	Phylogenetic analysis of simian Plasmodium spp. infecting Anopheles balabacensis Baisas in Sabah, Malaysia	PLoS Neglected Tropical Diseases [electronic resource]	Genetics	Genetic studies	Reliable	-
363	2017	De Canale, E., Sgarabotto, D., Marini, G., Menegotto, N., Masiero, S., Akkouche, W., Biasolo, M. A., Barzon, L. and Palu, G.	Plasmodium knowlesi malaria in a traveller returning from the Philippines to Italy, 2016	New Microbiologica	Human infections	Case reports	Reliable	-
181	2017	De Silva, J. R., Lau, Y. L. and Fong, M. Y.	Genetic clustering and polymorphism of the merozoite surface protein-3 of Plasmodium knowlesi clinical isolates from Peninsular Malaysia	Parasites & Vectors [Electronic Resource]	Genetics	Genetic studies, Vaccine, Clustering	Reliable	-
117	2017	Dewanee Ranaweera, A., Danansuriya, M. N., Pahalagedera, K., de, A. W. Gunasekera W. M., Dharmawardena, P., Mak, K. W., Wong, P. J., Li, M. I., Tan, C. H., Hapuarachchi, H. C., Herath, H. D., Fern and o, D.	Diagnostic challenges and case management of the first imported case of Plasmodium knowlesi in Sri Lanka	Malaria Journal	Human infections	Case reports	Reliable	-
17	2017	Diez Benavente, E., Florez de Sessions, P., Moon, R. W., Holder, A. A., Blackman, M. J., Roper, C., Drakeley, C. J., Pain, A., Sutherl, , C. J., Hibberd, M. L., Campino, S. and Clark, T. G.	Analysis of nuclear and organellar genomes of Plasmodium knowlesi in humans reveals ancient population structure and recent recombination among host-specific subpopulations	PLoS Genetics	Genetics	Genetic studies, Evolution, Clustering	Reliable	-
437	2017	Divis, P. C., Lin, L. C., Rovie-Ryan, J. J., Kadir, K. A., Anderios, F., Hisam, S., Sharma, R. S., Singh, B. and Conway, D. J.	Three Divergent Subpopulations of the Malaria Parasite Plasmodium knowlesi	Emerging Infectious Diseases	Genetics	Genetic studies, Clustering	Reliable	down
278	2017	Ghinai, I., Cook, J., Hla, T. T., Htet, H. M., Hall, T., Lubis, I. N., Ghinai, R., Hesketh, T., Naung, Y., Lwin, M. M., Latt, T. S., Heymann, D. L., Sutherl, , C. J., Drakeley, C. and Field, N.	Malaria epidemiology in central Myanmar: identification of a multi-species asymptomatic reservoir of infection	Malaria Journal	Human infections	Case reports	Reliable	-
235	2017	Grigg, M. J., Cox, J., William, T., Jelip, J., Fornace, K. M., Brock, P. M., von Seidlein, L., Barber, B. E., Anstey, N. M., Yeo, T. W. and Drakeley, C. J.	Individual-level factors associated with the risk of acquiring human Plasmodium knowlesi malaria in Malaysia: a case-control study	The lancet. Planetary Health	Human infections	Comparative	Reliable	-
92	2017	Han, T. Z., Han, K. T., Aye, K. H., Hlaing, T., Thant, K. Z. and Vythilingam, I.	Comparison of microscopy and PCR for the detection of human Plasmodium species and Plasmodium knowlesi in southern Myanmar	Asian Pacific Journal of Tropical Biomedicine	Human infections	Case reports	Reliable (?)	-
423	2017	Kosaisavee, V., Suwanarusk, R., Chua, A. C. Y., Kyle, D. E., Malleret, B., Zhang, R., Imwong, M., Imerbsin, R., Ubalee, R., Samano-Sanchez, H., Yeung, B. K. S., Ong, J. J. Y., Lombardini, E., Nosten, F., Tan, K. S. W., Bifani, P., Snounou, G., Renia, L. and Russell, B.	Strict tropism for CD71+/CD234+ human reticulocytes limits the zoonotic potential of Plasmodium cynomolgi	Blood	Macaques, human infections	Invasion pathways	Reliable	-
130	2017	Lim, K. L., Amir, A., Lau, Y. L. and Fong, M. Y.	The Duffy binding protein (PkDBPalphaII) of Plasmodium knowlesi from Peninsular Malaysia and Malaysian Borneo show different binding activity level to human erythrocytes	Malaria Journal	Transmission	Invasion pathways	Reliable	-
94	2017	Lubis, I. N. D., Wijaya, H., Lubis, M., Lubis, C. P., Divis, P. C. S., Beshir, K. B., Sutherl and , C. J.	Contribution of Plasmodium knowlesi to Multispecies Human Malaria Infections in North Sumatera, Indonesia	Journal of Infectious Diseases	Human infections	Infections	Reliable	-
108	2017	Lumbantobing, H., Zein, R., Purwati, E., Sinaga, F. A. P., Fachrial, E. and Syukur, S.	Detection and species identification of plasmodium using nested PCR and diagnosis of P.falciparum, P.vivax, P.knowlesi and mixed infection in South Nias Regency, North Sumatera, Indonesia	Research Journal of Pharmaceutical, Biological and Chemical Sciences	Human infections	Comparative	-	-
306	2017	Maeno, Y.	Molecular epidemiology of mosquitoes for the transmission of forest malaria in south-central Vietnam	Tropical Medicine & Health	Review	-	-	-
347	2017	Maeno, Y., Culleton, R., Quang, N. T., Kawai, S., March, , R. P. and Nakazawa, S.	Plasmodium knowlesi and human malaria parasites in Khan Phu, Vietnam: Gametocyte production in humans and frequent co-infection of mosquitoes	Parasitology	Human & mosquito infections	Infections	Reliable (?)	up
200	2017	Mewara, A. and Sehgal, R.	Guest commentary: Plasmodium knowlesi-need to diagnose in India	Tropical Parasitology	Review	-	-	-
341	2017	Ooi, C. H., Bujang, M. A., Tg Abu Bakar Sidik, T. M. I., Ngui, R. and Lim, Y. A.	Over two decades of Plasmodium knowlesi infections in Sarawak: Trend and forecast	Acta Tropica	Human infections	Infections (? future incidence)	?	-
222	2017	Richards, J. and Mueller, I.	Identifying the risks for human transmission of Plasmodium knowlesi	The lancet. Planetary Health	Review	-	-	-
3	2017	Siner, A., Liew, S. T., Kadir, K. A., Mohamad, D. S. A., Thomas, F. K., Zulkarnaen, M. and Singh, B.	Absence of Plasmodium inui and Plasmodium cynomolgi, but detection of Plasmodium knowlesi and Plasmodium vivax infections in asymptomatic humans in the Betong division of Sarawak, Malaysian Borneo	Malaria Journal	Human infections	Infections	-	-
301	2017	Singh, P., Lingala, M. A. L., Sarkar, S. and Dhiman, R. C.	Mapping of Malaria Vectors at District Level in India: Changing Scenario and Identified Gaps	Vector-Borne and Zoonotic Diseases	Review	-	-	-
61	2017	Singh, U. S., Siwal, N., e, V. and Das, A.	Can Mixed Parasite Infections Thwart Targeted Malaria Elimination Program in India?	BioMed Research International	Review	-	-	-
57	2017	Sugiarto, Hadi, U. K., Soviana, S. and Hakim, L.	Bionomics of Anopheles (Diptera: Culicidae) in a malaria endemic region of Sungai Nyamuk village, Sebatik Island - North Kalimantan, Indonesia	Acta Tropica	Mosquitoes	Distribution	Unreliable	-
93	2017	van Schalkwyk, D. A., Moon, R. W., Blasco, B., Sutherl and , C. J.	Comparison of the susceptibility of Plasmodium knowlesi and Plasmodium falciparum to antimalarial agents	Journal of Antimicrobial Chemotherapy	Parasitology	Experimental studies	Reliable	-
185	2017	Yap, N. J., Goh, X. T., Koehler, A. V., William, T., Yeo, T. W., Vythilingam, I., Gasser, R. B. and Lim, Y. A. L.	Genetic diversity in the C-terminus of merozoite surface protein 1 among Plasmodium knowlesi isolates from Selangor and Sabah Borneo, Malaysia	Infection, Genetics & Evolution	Genetics	Genetic studies, Vaccine	?	-
19	2017	Zhang, X., Meng, Y., Houghton, P., Liu, M., Kanthaswamy, S., Oldt, R., Ng, J., Trask, J. S., Huang, R., Singh, B., Du, H. and Smith, D. G.	Ancestry, Plasmodium cynomolgi prevalence and rhesus macaque admixture in cynomolgus macaques (Macaca fascicularis) bred for export in Chinese breeding farms	Journal of Medical Primatology	Macaques	Genetic studies		-
81	2018	Ahmad, R., Ali, Wnwm, Omar, M. H., Abd Rahman, A. A., Majid, M. A., Nor, Z. M., Xin, Y. K., Jelip, J., Husin, T. and Lim, L. H.	Characterization of the Larval Breeding Sites of Anopheles Balabacensis (Baisas), in Kudat, Sabah, Malaysia	Southeast Asian Journal of Tropical Medicine and Public Health	Mosquitoes	Distribution	Reliable	-
370	2018	Ahmed, M. A., Chu, K. B. and Quan, F. S.	The Plasmodium knowlesi Pk41 surface protein diversity, natural selection, sub population and geographical clustering: a 6-cysteine protein family member	PeerJ	Genetics	Genetic studies, Vaccine, Selection pressure	Reliable	-
458	2018	Ahmed, M. A., Chu, K. B., Vythilingam, I. and Quan, F. S.	Within-population genetic diversity and population structure of Plasmodium knowlesi merozoite surface protein 1 gene from geographically distinct regions of Malaysia and Thailand	Malaria Journal	Genetics	Genetic studies, Selection pressure, Clustering	Reliable	-
183	2018	Ahmed, M. A., Fauzi, M. and Han, E. T.	Genetic diversity and natural selection of Plasmodium knowlesi merozoite surface protein 1 paralog gene in Malaysia	Malaria Journal	Genetics	Genetic study, Selection pressure	Reliable	-
127	2018	Ahmed, M. A., Lau, Y. L. and Quan, F. S.	Diversity and natural selection on the thrombospondin-related adhesive protein (TRAP) gene of Plasmodium knowlesi in Malaysia	Malaria Journal	Genetics	Genetic studies, Clustering, Selection pressure	Reliable	-
236	2018	Armistead, J. S., Moraes Barros, R. R., Gibson, T. J., Kite, W. A., Mershon, J. P., Lambert, L. E., Orr-Gonzalez, S. E., Sa, J. M., Adams, J. H. and Wellems, T. E.	Infection of mosquitoes from in vitro cultivated Plasmodium knowlesi H strain	International Journal for Parasitology	Parasitology	Experimental studies	Reliable	-
239	2018	Barber, B. E., Grigg, M. J., Piera, K. A., William, T., Cooper, D. J., Plewes, K., Dondorp, A. M., Yeo, T. W. and Anstey, N. M.	Intravascular haemolysis in severe Plasmodium knowlesi malaria: association with endothelial activation, microvascular dysfunction, and acute kidney injury	Emerging Microbes & Infections	Human infections	Infections		-
395	2018	Barber, B. E., Russell, B., Grigg, M. J., Zhang, R., William, T., Amir, A., Lau, Y. L., Chatfield, M. D., Dondorp, A. M., Anstey, N. M. and Yeo, T. W.	Reduced red blood cell deformability in Plasmodium knowlesi malaria	Blood Advances	Human infections	Experimental studies	Reliable	-
156	2018	Brown, R., Hing, C. T., Fornace, K. and Ferguson, H. M.	Evaluation of resting traps to examine the behaviour and ecology of mosquito vectors in an area of rapidly changing land use in Sabah, Malaysian Borneo	Parasites & Vectors [Electronic Resource]	Mosquitoes	Distribution	Reliable	-
422	2018	Chang, C. Y., Pui, W. C., Kadir, K. A. and Singh, B.	Spontaneous splenic rupture in Plasmodium knowlesi malaria	Malaria Journal	Human infections	Case reports	Reliable	-
179	2018	Chong, E. T. J., Neoh, J. W. F., Lau, T. Y., Lim, Y. A., Chua, K. H. and Lee, P. C.	Genetic and haplotype analyses targeting cytochrome b gene of Plasmodium knowlesi isolates of Malaysian Borneo and Peninsular Malaysia	Acta Tropica	Genetics	Genetic studies, Selection pressure, Clustering	Reliable	-
259	2018	Coutrier, F. N., Tirta, Y. K., Cotter, C., Zarlinda, I., Gonzalez, I. J., Schwartz, A., Maneh, C., Marfurt, J., Murphy, M., Herdiana, H., Anstey, N. M., Greenhouse, B., Hsiang, M. S. and Noviyanti, R.	Laboratory challenges of Plasmodium species identification in Aceh Province, Indonesia, a malaria elimination setting with newly discovered P. knowlesi	PLoS Neglected Tropical Diseases [electronic resource]	Genetics	Comparative, Diagnostics	Reliable	-
198	2018	Divis, P. C. S., Duffy, C. W., Kadir, K. A., Singh, B. and Conway, D. J.	Genome-wide mosaicism in divergence between zoonotic malaria parasite subpopulations with separate sympatric transmission cycles	Molecular Ecology	Genetics	Genetic studies, Clustering	Reliable	-
16	2018	Fonseca, L. L., Joyner, C. J., Saney, C. L., Ma, Hpic Consortium, Moreno, A., Barnwell, J. W., Galinski, M. R. and Voit, E. O.	Analysis of erythrocyte dynamics in Rhesus macaque monkeys during infection with Plasmodium cynomolgi	Malaria Journal	Macaques	Infections	?	-
161	2018	Fornace, K. M., Herman, L. S., Abidin, T. R., Chua, T. H., Daim, S., Lorenzo, P. J., Grignard, L., Nuin, N. A., Ying, L. T., Grigg, M. J., William, T., Espino, F., Cox, J., Tetteh, K. K. A. and Drakeley, C. J.	Exposure and infection to Plasmodium knowlesi in case study communities in Northern Sabah, Malaysia and Palawan, The Philippines	PLoS Neglected Tropical Diseases [electronic resource]	Human infections	Infections	Reliable	-
357	2018	Froeschl, G., Beissner, M., Huber, K., Bretzel, G., Hoelscher, M. and Rothe, C.	Plasmodium knowlesi infection in a returning German traveller from Thailand: a case report on an emerging malaria pathogen in a popular low-risk travel destination	BMC Infectious Diseases	Human infections	Case reports	Reliable	-
399	2018	Froeschl, G., Nothdurft, H. D., von Sonnenburg, F., Bretzel, G., Polanetz, R., Kroidl, I., Seilmaier, M., Orth, H. M., Jordan, S., Kremsner, P., Vygen-Bonnet, S., Pritsch, M., Hoelscher, M. and Rothe, C.	Retrospective clinical case series study in 2017 identifies Plasmodium knowlesi as most frequent Plasmodium species in returning travellers from Thailand to Germany	Euro Surveillance: Bulletin Europeen sur les Maladies Transmissibles = European Communicable Disease Bulletin	Human infections	Review	Reliable	-
14	2018	Grigg, M. J., William, T., Barber, B. E., Rajahram, G. S., Menon, J., Schimann, E., Piera, K., Wilkes, C. S., Patel, K., Ch, na, A., Drakeley, C. J., Yeo, T. W. and Anstey, N. M.	Age-Related Clinical Spectrum of Plasmodium knowlesi Malaria and Predictors of Severity	Clinical Infectious Diseases	Human infections	Infections	Reliable	-
40	2018	Grigg, M. J., William, T., Barber, B. E., Rajahram, G. S., Menon, J., Schimann, E., Wilkes, C. S., Patel, K., Ch, na, A., Price, R. N., Yeo, T. W. and Anstey, N. M.	Artemether-Lumefantrine Versus Chloroquine for the Treatment of Uncomplicated Plasmodium knowlesi Malaria: An Open-Label Randomized Controlled Trial CAN KNOW	Clinical Infectious Diseases	Human infections	Case reports	Unreliable	-
448	2018	Herdiana, H., Irnawati, I., Coutrier, F. N., Munthe, A., Mardiati, M., Yuniarti, T., Sariwati, E., Sumiwi, M. E., Noviyanti, R., Pronyk, P. and Hawley, W. A.	Two clusters of Plasmodium knowlesi cases in a malaria elimination area, Sabang Municipality, Aceh, Indonesia	Malaria Journal	Human infections	Case reports	Reliable	up
80	2018	Ittarat, W., Pornthanakasem, W., Mungthin, M., Suw, ittakul, N., Leelayoova, S., Tarnchompoo, B., Yuthavong, Y., Kongkasuriyachai, D. and Leartsakulpanich, U.	Characterization of Plasmodium knowlesi dihydrofolate reductase-thymidylate synthase and sensitivity to antifolates	Parasitology International	Genetics	Drug resistance	?	-
173	2018	Iwagami, M., Nakatsu, M., Khattignavong, P., Soundala, P., Lorphachan, L., Keomalaphet, S., Xangsayalath, P., Kawai, S., Hongvanthong, B., Brey, P. T. and Kano, S.	First case of human infection with Plasmodium knowlesi in Laos	PLoS Neglected Tropical Diseases [electronic resource]	Human infections	Case reports	Reliable	-
283	2018	Kafai, N. M. and Odom John, A. R.	Malaria in Children	Infectious Disease Clinics of North America	Review	-	-	-
296	2018	Kumar, P. S. S., Arjun, M. C., Gupta, S. K. and Nongkynrih, B.	Malaria, dengue and chikungunya in India - An update	Indian Journal of Medical Specialities	Review	-	-	-
291	2018	Nada Raja, T., Hu, T. H., Zainudin, R., Lee, K. S., Perkins, S. L. and Singh, B.	Malaria parasites of long-tailed macaques in Sarawak, Malaysian Borneo: a novel species and demographic and evolutionary histories	BMC Evolutionary Biology	Genetics, Macaques	Genetic studies		-
205	2018	Pongvongsa, T., Culleton, R., Ha, H., Thanh, L., Phongmany, P., March, , R. P., Kawai, S., Moji, K., Nakazawa, S. and Maeno, Y.	Human infection with Plasmodium knowlesi on the Laos-Vietnam border	Tropical Medicine & Health	Human infections	Infections	Reliable	-
276	2018	Sitohang, V., Sariwati, E., Fajariyani, S. B., Hwang, D., Kurnia, B., Hapsari, R. K., Laihad, F. J., Sumiwi, M. E., Pronyk, P. and Hawley, W. A.	Malaria elimination in Indonesia: halfway there	Lancet Global Health	Commentary	-	-	-
71	2018	Takaya, S., Kutsuna, S., Suzuki, T., Komaki-Yasuda, K., Kano, S. and Ohmagari, N.	Case Report: Plasmodium knowlesi Infection with Rhabdomyolysis in a Japanese Traveler to Palawan, the Philippines	American Journal of Tropical Medicine & Hygiene	Human infections	Case reports	Reliable	-
75	2018	Vygen-Bonnet, S. and Stark, K.	Changes in malaria epidemiology in Germany, 2001-2016: A time series analysis	Malaria Journal	Human infections	Comparative	Reliable	-
96	2018	Vythilingam, I., Wong, M. L. and Wan-Yussof, W. S.	Current status of Plasmodium knowlesi vectors: a public health concern?	Parasitology	Review	-	-	-
360	2018	Yakob, L., Lloyd, A. L., Kao, R. R., Ferguson, H. M., Brock, P. M., Drakeley, C. and Bonsall, M. B.	Plasmodium knowlesi invasion following spread by infected mosquitoes, macaques and humans	Parasitology	Transmission	Modelling	Reliable	-
191	2018	Yap, N. J., Vythilingam, I., Hoh, B. P., Goh, X. T., Muslim, A., Ngui, R., Rajoo, Y., Choy, S. H., William, T., Yeo, T. W. and Lim, Y. A.	Genetic polymorphism and natural selection in the C-terminal 42 kDa region of merozoite surface protein-1 (MSP-1) among Plasmodium knowlesi samples from Malaysia	Parasites & Vectors [Electronic Resource]	Genetics	Genetic studies, Selection pressure, Vaccine	-	-
140	2018	Yogavel, M., Chhibber-Goel, J., Jamwal, A., Gupta, S. and Sharma, A.	Engagement Rules That Underpin DBL-DARC Interactions for Ingress of Plasmodium knowlesi and Plasmodium vivax Into Human Erythrocytes	Frontiers in Molecular Biosciences	Genetics	Comparative, Vaccine	Reliable	-
496	2018	Dixit, J., Zachariah, A., P, K. S., Ch, ramohan, B., Shanmuganatham, V. and Karanth, K. P.	Reinvestigating the status of malaria parasite (Plasmodium sp.) in Indian non-human primates	PLoS Neglected Tropical Diseases [electronic resource]	Macaques	Infections	Reliable	-
350	2019	Ahmed, M. A. and Quan, F. S.	Plasmodium knowlesi clinical isolates from Malaysia show extensive diversity and strong differential selection pressure at the merozoite surface protein 7D (MSP7D)	Malaria Journal	Genetic	Comparative	-	-
129	2019	Ahmed, M. A., Saif, A. and Quan, F. S.	Diversity pattern of Plasmodium knowlesi merozoite surface protein 4 (MSP4) in natural population of Malaysia	PLoS ONE [Electronic Resource]	Genetics	Genetic study, Clustering, Selection Process, Vaccine	?	-
462	2019	Anstey, N. M. and Grigg, M. J.	Zoonotic Malaria: The Better You Look, the More You Find	Journal of Infectious Diseases	Review	-	-	-
35	2019	Arisue, N., Hashimoto, T., Kawai, S., Honma, H., Kume, K. and Horii, T.	Apicoplast phylogeny reveals the position of Plasmodium vivax basal to the Asian primate malaria parasite clade	Scientific Reports	Genetics	Genetic study, Evolution	-	-
266	2019	Atique Ahmed, M., Kang, H. J. and Quan, F. S.	Low Levels of Polymorphisms and Negative Selection in Plasmodum knowlesi Merozoite Surface Protein 8 in Malaysian Isolates	Korean Journal of Parasitology	Genetics	Genetic study, Clustering, Vaccine	?	-
457	2019	Benavente, E. D., Gomes, A. R., De Silva, J. R., Grigg, M., Walker, H., Barber, B. E., William, T., Yeo, T. W., de Sessions, P. F., Ramaprasad, A., Ibrahim, A., Charleston, J., Hibberd, M. L., Pain, A., Moon, R. W., Auburn, S., Ling, L. Y., Anstey, N. M., Clark, T. G. and Campino, S.	Whole genome sequencing of amplified Plasmodium knowlesi DNA from unprocessed blood reveals genetic exchange events between Malaysian Peninsular and Borneo subpopulations	Scientific Reports	Genetics	Genetic studies, Clustering	-	-
380	2019	Brock, P. M., Fornace, K. M., Grigg, M. J., Anstey, N. M., William, T., Cox, J., Drakeley, C. J., Ferguson, H. M. and Kao, R. R.	Predictive analysis across spatial scales links zoonotic malaria to deforestation	Proceedings of the Royal Society of London - Series B: Biological Sciences	Human infections	Modelling	Reliable	-
384	2019	Chinh, V. D., Masuda, G., Hung, V. V., Takagi, H., Kawai, S., Annoura, T. and Maeno, Y.	Prevalence of human and non-human primate Plasmodium parasites in anopheline mosquitoes: a cross-sectional epidemiological study in Southern Vietnam	Tropical Medicine & Health	Mosquitoes	Infection	Reliable	-
103	2019	Davidson, G., Chua, T. H., Cook, A., Speldewinde, P. and Weinstein, P.	Defining the ecological and evolutionary drivers of Plasmodium knowlesi transmission within a multi-scale framework	Malaria Journal	Review	-	-	-
402	2019	Davidson, G., Chua, T. H., Cook, A., Speldewinde, P. and Weinstein, P.	The Role of Ecological Linkage Mechanisms in Plasmodium knowlesi Transmission and Spread	Ecohealth	Review	-	-	-
126	2019	de Silva, J. R., Amir, A., Lau, Y. L., Ooi, C. H. and Fong, M. Y.	Distribution of the Duffy genotypes in Malaysian Borneo and its relation to Plasmodium knowlesi malaria susceptibility	PLoS ONE [Electronic Resource]	Human infections	Genetic studies/invasion pathways		-
180	2019	Fong, M. Y., Lau, Y. L., Jelip, J., Ooi, C. H. and Cheong, F. W.	Genetic characterisation of the erythrocyte-binding protein (PkbetaII) of Plasmodium knowlesi isolates from Malaysia	Journal of Genetics	Genetics	Genetic study, Selection pressure	Reliable	-
264	2019	Fornace, K. M., Alex, er, N., Abidin, T. R., Brock, P. M., Chua, T. H., Vythilingam, I., Ferguson, H. M., Manin, B. O., Wong, M. L., Ng, S. H., Cox, J. and Drakeley, C.	Local human movement patterns and land use impact exposure to zoonotic malaria in Malaysian Borneo	eLife	Transmission	Risk factors	Reliable	-
143	2019	Fornace, K. M., Brock, P. M., Abidin, T. R., Grignard, L., Herman, L. S., Chua, T. H., Daim, S., William, T., Patterson, Cleb, Hall, T., Grigg, M. J., Anstey, N. M., Tetteh, K. K. A., Cox, J. and Drakeley, C. J.	Environmental risk factors and exposure to the zoonotic malaria parasite Plasmodium knowlesi across northern Sabah, Malaysia: a population-based cross-sectional survey	The lancet. Planetary Health	Human infections	Environmental risk factors	Reliable	-
348	2019	Gamalo, L. E., Dimalibot, J., Kadir, K. A., Singh, B. and Paller, V. G.	Plasmodium knowlesi and other malaria parasites in long-tailed macaques from the Philippines	Malaria Journal	Macaques	Infection	Reliable	-
324	2019	Grignard, L., Shah, S., Chua, T. H., William, T., Drakeley, C. J. and Fornace, K. M.	Natural Human Infections With Plasmodium cynomolgi and Other Malaria Species in an Elimination Setting in Sabah, Malaysia	Journal of Infectious Diseases	Human infections	Infection	Reliable	-
345	2019	Hartmeyer, G. N., Stensvold, C. R., Fabricius, T., Marmolin, E. S., Hoegh, S. V., Nielsen, H. V., Kemp, M. and Vestergaard, L. S.	Plasmodium cynomolgi as Cause of Malaria in Tourist to Southeast Asia, 2018	Emerging Infectious Diseases	Human infections	Case reports	Reliable	-
454	2019	Hawkes, F. M., Manin, B. O., Cooper, A., Daim, S., Homathevi, R., Jelip, J., Husin, T. and Chua, T. H.	Vector compositions change across forested to deforested ecotones in emerging areas of zoonotic malaria transmission in Malaysia	Scientific Reports	Mosquitoes	Distribution	Reliable	-
48	2019	Imwong, M., Madmanee, W., Suwannasin, K., Kunasol, C., Peto, T. J., Tripura, R., von Seidlein, L., Nguon, C., Davoeung, C., Day, N. P. J., Dondorp, A. M. and White, N. J.	Asymptomatic Natural Human Infections With the Simian Malaria Parasites Plasmodium cynomolgi and Plasmodium knowlesi	Journal of Infectious Diseases	Human infections	Case reports	Reliable	-
158	2019	Jiram, A. I., Ooi, C. H., Rubio, J. M., Hisam, S., Karnan, G., Sukor, N. M., Artic, M. M., Ismail, N. P. and Alias, N. W.	Evidence of asymptomatic submicroscopic malaria in low transmission areas in Belaga district, Kapit division, Sarawak, Malaysia	Malaria Journal	Human infections	Infection	Reliable	-
39	2019	Knope, K., Doggett, S. L., Jansen, C. C., Johansen, C. A., Kurucz, N., Feldman, R., Lynch, S. E., Hobby, M. P., Sly, A., Jardine, A., Bennett, S., Currie, B. J., Bennett, S., Currie, B., Daniels, P., Doggett, S., El Saadi, D., Feldman, R., Firman, J., Hobby, M., Knope, K., Koehler, A., Kurucz, N., Lee, R., Lindsay, M., Mackenzie, J., Muller, M., Ritchie, S., Russell, R., ers, L., Sly, A., Smith, …	Arboviral diseases and malaria in Australia, 2014-15: Annual report of the National Arbovirus and Malaria Advisory Committee	Communicable Diseases Intelligence	Human infections	Case reports	Reliable (?)	-
339	2019	Koh, G. J., Ismail, P. K. and Koh, D.	Occupationally Acquired Plasmodium knowlesi Malaria in Brunei Darussalam	Sh@w	Human infections	Case reports	Unreliable	-
438	2019	Mohamad, F. S. and Abu-Bakar, N.	Towards successful adaptation of Plasmodium knowlesi to long-term in-vitro culture in human erythrocytes	International Journal of Pharmaceutical Sciences and Research	Review	-	-	-
67	2019	Ngernna, S., Rachaphaew, N., Thammapalo, S., Prikchoo, P., Kaewnah, O., Manopwisedjaroen, K., Phumchuea, K., Suansomjit, C., Roobsoong, W., Sattabongkot, J., Cui, L. and Nguitragool, W.	Case Report: Case Series of Human Plasmodium knowlesi Infection on the Southern Border of Thailand	American Journal of Tropical Medicine & Hygiene	Human infections	Case reports	Reliable	-
64	2019	Nowak, S. P., Zmora, P., Pielok, L., Kuszel, L., Kierzek, R., Stefaniak, J. and Paul, M.	Case of Plasmodium knowlesi Malaria in Poland Linked to Travel in Southeast Asia	Emerging Infectious Diseases	Human Infections	Case reports	Reliable	-
187	2019	Saleh Huddin, A., Md Yusuf, N., Razak, Mrma, Ogu Salim, N. and Hisam, S.	Genetic diversity of Plasmodium knowlesi among human and long-tailed macaque populations in Peninsular Malaysia: The utility of microsatellite markers	Infection, Genetics & Evolution	Genetics	Comparative, Selection pressure	Reliable	down
392	2019	Sato, S., Tojo, B., Hoshi, T., Minsong, L. I. F., Kugan, O. K., Giloi, N., Ahmed, K., Jeffree, S. M., Moji, K. and Kita, K.	Recent Incidence of Human Malaria Caused by Plasmodium knowlesi in the Villages in Kudat Peninsula, Sabah, Malaysia: Mapping of The Infection Risk Using Remote Sensing Data	International Journal of Environmental Research & Public Health [Electronic Resource]	Human infections	Modelling		-
265	2019	Stark, D. J., Fornace, K. M., Brock, P. M., Abidin, T. R., Gilhooly, L., Jalius, C., Goossens, B., Drakeley, C. J. and Salgado-Lynn, M.	Long-Tailed Macaque Response to Deforestation in a Plasmodium knowlesi-Endemic Area	Ecohealth	Macaques	Modelling	Reliable	-
29	2019	Vidhya, P. T., Sunish, I. P., Maile, A. and Zahid, A. K.	Anopheles sundaicus Mosquitoes as Vector for Plasmodium knowlesi, Andaman and Nicobar Islands, India	Emerging Infectious Diseases	Mosquitoes	Infections	Reliable ?	-
234	2019	Wilcox, J. S., Kerschner, A. and Hollocher, H.	Indel-informed Bayesian analysis suggests cryptic population structure between Plasmodium knowlesi of humans and long-tailed macaques (Macaca fascicularis) in Malaysian Borneo	Infection, Genetics & Evolution	Genetics	Comparative, Clustering	Reliable ?	up
188	2019	Wong, M. L., Ahmed, M. A., Sulaiman, W. Y. W., Manin, B. O., Leong, C. S., Quan, F. S., Chua, T. H., Drakeley, C., Snounou, G. and Vythilingam, I.	Genetic diversity of zoonotic malaria parasites from mosquito vector and vertebrate hosts	Infection, Genetics & Evolution	Genetics	Genetic studies, Clustering	Unreliable	-
214	2019	Zaw, M. T. and Lin, Z.	Human Plasmodium knowlesi infections in South-East Asian countries	Journal of Microbiology, Immunology & Infection	Review	-	-	-
497	2019	Wangdahl, A., Wyss, K., Saduddin, D., Bottai, M., Ydring, E., Vikerfors, T. and Farnert, A.	Severity of Plasmodium falciparum and Non-falciparum Malaria in Travelers and Migrants: A Nationwide Observational Study Over 2 Decades in Sweden	Journal of Infectious Diseases	Human infections	Infections/comparative	Reliable	-
325	2020	Amir, A., Shahari, S., Liew, J. W. K., de Silva, J. R., Khan, M. B., Lai, M. Y., Snounou, G., Abdullah, M. L., Gani, M., Rovie-Ryan, J. J. and Lau, Y. L.	Natural Plasmodium infection in wild macaques of three states in peninsular Malaysia	Acta Tropica	Macaques	Infections	Reliable	-
336	2020	Ang, J. X. D., Kadir, K. A., Mohamad, D. S. A., Matusop, A., Divis, P. C. S., Yaman, K. and Singh, B.	New vectors in northern Sarawak, Malaysian Borneo, for the zoonotic malaria parasite, Plasmodium knowlesi	Parasites & Vectors [Electronic Resource]	Mosquitoes	Infections	Reliable	-
204	2020	Brown, R., Chua, T. H., Fornace, K., Drakeley, C., Vythilingam, I. and Ferguson, H. M.	Human exposure to zoonotic malaria vectors in village, farm and forest habitats in Sabah, Malaysian Borneo	PLoS Neglected Tropical Diseases [electronic resource]	Mosquitoes	Distribution/infection	Reliable	-
66	2020	Cheo, S. W., Khoo, T. T., Tan, Y. A., Yeoh, W. C. and Low, Q. J.	A case of severe Plasmodium knowlesi malaria in a post-splenectomy patient	Medical Journal of Malaysia	Human infections	Case reports	Reliable	-
277	2020	Chin, A. Z., Maluda, M. C. M., Jelip, J., Jeffree, M. S. B., Culleton, R. and Ahmed, K.	Malaria elimination in Malaysia and the rising threat of Plasmodium knowlesi	Journal of Physiological Anthropology	Human infections	Epi report	-	-
186	2020	Chong, E. T. J., Neoh, J. W. F., Lau, T. Y., Lim, Y. A., Chai, H. C., Chua, K. H. and Lee, P. C.	Genetic diversity of circumsporozoite protein in Plasmodium knowlesi isolates from Malaysian Borneo and Peninsular Malaysia	Malaria Journal	Genetics	Genetic analysis, Selection pressure	Reliable	down
367	2020	Cooper, D. J., Rajahram, G. S., William, T., Jelip, J., Mohammad, R., Benedict, J., Alaza, D. A., Malacova, E., Yeo, T. W., Grigg, M. J., Anstey, N. M. and Barber, B. E.	Plasmodium knowlesi Malaria in Sabah, Malaysia, 2015-2017: Ongoing Increase in Incidence Despite Near-elimination of the Human-only Plasmodium Species	Clinical Infectious Diseases	Human infections	Epi report	-	-
135	2020	Divis, P. C. S., Hu, T. H., Kadir, K. A., Mohammad, D. S. A., Hii, K. C., Daneshvar, C., Conway, D. J. and Singh, B.	Efficient Surveillance of Plasmodium knowlesi Genetic Subpopulations, Malaysian Borneo, 2000-2018	Emerging Infectious Diseases	Genetic studies	Genetic analysis, Clustering	Reliable	-
102	2020	Ekawati, L. L., Johnson, K. C., Jacobson, J. O., Cueto, C. A., Zarlinda, I., Elyazar, I. R. F., Fatah, A., Sumiwi, M. E., Noviyanti, R., Cotter, C., Smith, J. L., Coutrier, F. N. and Bennett, A.	Defining malaria risks among forest workers in Aceh, Indonesia: a formative assessment	Malaria Journal	Qualitative	Surveillance	-	-
290	2020	Fungfuang, W., Udom, C., Tongthainan, D., Kadir, K. A. and Singh, B.	Malaria parasites in macaques in Thailand: stump-tailed macaques (Macaca arctoides) are new natural hosts for Plasmodium knowlesi, Plasmodium inui, Plasmodium coatneyi and Plasmodium fieldi	Malaria Journal	Macaques	Infection	Reliable	-
378	2020	Hocking, S. E., Divis, P. C. S., Kadir, K. A., Singh, B. and Conway, D. J.	Population Genomic Structure and Recent Evolution of Plasmodium knowlesi, Peninsular Malaysia	Emerging Infectious Diseases	Genetics, Transmission	Genetic analysis, Clustering, Transmission	Reliable	up
451	2020	Hussin, N., Lim, Y. A., Goh, P. P., William, T., Jelip, J. and Mudin, R. N.	Updates on malaria incidence and profile in Malaysia from 2013 to 2017	Malaria Journal	Review	Infections	-	-
251	2020	Karunajeewa, H. and Berman, J.	Is the Epidemiology of Plasmodium knowlesi Changing, and What Does This Mean for Malaria Control in Southeast Asia?	Clinical Infectious Diseases	Review	-	-	-
396	2020	Kaur, C., Pramanik, A., Kumari, K., age, R., Dinda, A. K., Sankar, J., Bagga, A., Agarwal, S. K., Sinha, A., Singh, G. and Acharya, P.	Renal detection of Plasmodium falciparum, Plasmodium vivax and Plasmodium knowlesi in malaria associated acute kidney injury: a retrospective case-control study	BMC Research Notes	Human infections	Infections	Reliable	-
112	2020	Kwong, K. S., Islahudin, F. and Wen, C.	Determinants of parasite clearance time among plasmodium knowlesi patients in Malaysia	Asian Journal of Pharmaceutical Research and Health Care	Human infections	Infection	Reliable	-
450	2020	Liew, C. C., Lau, Y. L., Fong, M. Y. and Cheong, F. W.	Two Genetically Distinct Plasmodium knowlesi Duffy Binding Protein Alpha Region II (PkDBPalphaII) Haplotypes Demonstrate Higher Binding Level to Fy(a+b+) Erythrocytes than Fy(a+b--) Erythrocytes	American Journal of Tropical Medicine & Hygiene	Genetic studies	Invasion pathways	Reliable	-
46	2020	Mandage, R., Kaur, C., Pramanik, A., Kumar, V., Kodan, P., Singh, A., Saha, S., Pandey, S., Wig, N., Pandey, R. M., Soneja, M. and Acharya, P.	Association of dengue virus and leptospira co-infections with malaria severity	Emerging Infectious Diseases	Human infections	Infections	Reliable	-
197	2020	Mathema, V. B., Nakeesathit, S., White, N. J., Dondorp, A. M. and Imwong, M.	Genome-wide microsatellite characteristics of five human Plasmodium species, focusing on Plasmodium malariae and P. ovale curtisi	Parasite	Genetics	Genetic studies	?	-
372	2020	Naik, D. G.	Plasmodium knowlesi-mediated zoonotic malaria: A challenge for elimination	Tropical Parasitology	Review	-	-	-
383	2020	Noordin, N. R., Lee, P. Y., Mohd Bukhari, F. D., Fong, M. Y., Abdul Hamid, M. H., Jelip, J., Mudin, R. N. and Lau, Y. L.	Prevalence of Asymptomatic and/or Low-Density Malaria Infection among High-Risk Groups in Peninsular Malaysia	American Journal of Tropical Medicine & Hygiene	Human infections	Case reports	Reliable	-
418	2020	Phang, W. K., Hamid, M. H. A., Jelip, J., Mudin, R. N., Chuang, T. W., Lau, Y. L. and Fong, M. Y.	Spatial and Temporal Analysis of Plasmodium knowlesi Infection in Peninsular Malaysia, 2011 to 2018	International Journal of Environmental Research & Public Health [Electronic Resource]	Human infections	Distribution	Reliable	-
329	2020	Raja, T. N., Hu, T. H., Kadir, K. A., Mohamad, D. S. A., Rosli, N., Wong, L. L., Hii, K. C., Simon Divis, P. C. and Singh, B.	Naturally Acquired Human Plasmodium cynomolgi and P. knowlesi Infections, Malaysian Borneo	Emerging Infectious Diseases	Human infections	Infections	Reliable	-
385	2020	Ramdzan, A. R., Ismail, A. and Mohd Zanib, Z. S.	Prevalence of malaria and its risk factors in Sabah, Malaysia	International Journal of Infectious Diseases	Human infections	Infections	-	-
358	2020	Roe, K., Thangarajan, A., Lilley, K., Dowd, S. and Shanks, D.	Plasmodium knowlesi infection in an Australian soldier following jungle warfare training in Malaysia	Journal of Military and Veterans Health	Human infections	Case reports	Reliable	-
273	2020	Shimizu, S., Chotirat, S., Dokkulab, N., Hongchad, I., Khowsroy, K., Kiattibutr, K., Maneechai, N., Manopwisedjaroen, K., Petchvijit, P., Phumchuea, K., Rachaphaew, N., Sripoorote, P., Suansomjit, C., Thongyod, W., Khamsiriwatchara, A., Lawpoolsri, S., Hanboonkunupakarn, B., Sattabongkot, J. and Nguitragool, W.	Malaria cross-sectional surveys identified asymptomatic infections of Plasmodium falciparum, Plasmodium vivax and Plasmodium knowlesi in Surat Thani, a southern province of Thailand	International Journal of Infectious Diseases	Human infections	Case reports	Reliable	-
63	2020	Wong, C. K., Md Fuzi, N. H., Baherin, M. F. and Lee, H. G.	A case of co-infection: First reported case of severe plasmodium knowlesi malaria and dengue co-infection in Sabah, Malaysia	Medical Journal of Malaysia	Human infections	Case reports	Reliable	-
