# Supplementary material for: Is there evidence of sustained human-mosquito-human transmission of the zoonotic malaria Plasmodium knowlesi? A systematic literature review
Source: Malar J. 2022 Mar 17;21:89. doi: 10.1186/s12936-022-04110-z (PMC8929260; doi:10.1186/s12936-022-04110-z)
Supplement: Supplementary file 4 — Additional file 4. Host and vector infections with Plasmodium species. [file 12936_2022_4110_MOESM4_ESM.csv]

ID	Year	Host/Vector	Species	Infection	Diagnosis	Number tested	Number positive	Country	Location	Source_ID	Source
1		Host	Pongo pygmaeus	P vivax	PCR	86	1	Malaysia	Sepilok Orangutan Rehabilitation Centre, Sabah	443	Transmission of human and macaque Plasmodium spp. to ex-captive orangutans in Kalimantan, Indonesia, Reid et al, 2006
2		Vector	Anopheles latens	P knowlesi	PCR	338	8	Malaysia	Kapit, Sarawak	327	Natural transmission of Plasmodium knowlesi to humans by Anopheles latens in Sarawak, Malaysia, Vythilingam et al, 2006
3		Vector	Anopheles dirus	Mixed (Pk/Pf/Pv)	PCR	8	1	Vietnam	Khan Phu commune, Khanh Hoa province	25	Anopheles dirus co-infection with human and monkey malaria parasites in Vietnam, Nakazawa et al, 2009
4		Vector	Anopheles latens	P knowlesi	PCR	1073	4	Malaysia	Kapit, Sarawak	58	Bionomics of Anopheles latens in Kapit, Sarawak, Malaysian Borneo in relation to the transmission of zoonotic simian malaria parasite Plasmodium knowlesi
5		Host	Macaca fascicularis (+ one each M. nemestrina, Presbytis melalophos)	P knowlesi	PCR	145	10	Malaysia	Kuala Lipis (all positive hosts), Kuala Lumpur, Selangor	355	Plasmodium knowlesi in humans, macaques and mosquitoes in peninsular Malaysia
6		Vector	Anopholes cracens	P knowlesi	PCR	211	2	Malaysia	Kuala Lipis	355	Plasmodium knowlesi in humans, macaques and mosquitoes in peninsular Malaysia
7		Host	Macaca fascicularis	P knowlesi	Sequencing	3	3	Singapore	Lim Chu Kang (?, described as "restricted training area")	305	Molecular epidemiological investigation of Plasmodium knowlesi in humans and macaques in Singapore, Jeslyn et al, 2011
8		Host	Macaca nemestrina	P knowlesi	PCR, sequencing	108	1	Malaysia	Kapit, Sarawak	375	Plasmodium knowlesi: reservoir hosts and tracking the emergence in humans and macaques, Lee et al, 2011
9		Host	Macaca fascicularis	Mixed (Pk/Pct)	PCR, sequencing	108	1	Malaysia	Kapit, Sarawak	375	Plasmodium knowlesi: reservoir hosts and tracking the emergence in humans and macaques, Lee et al, 2011
10		Host	Macaca fascicularis	Mixed (Pk/Pcy)	PCR, sequencing	108	2	Malaysia	Kapit, Sarawak	375	Plasmodium knowlesi: reservoir hosts and tracking the emergence in humans and macaques, Lee et al, 2011
11		Host	Macaca fascicularis	Mixed (Pk/Pfi)	PCR, sequencing	108	1	Malaysia	Kapit, Sarawak	375	Plasmodium knowlesi: reservoir hosts and tracking the emergence in humans and macaques, Lee et al, 2011
12		Host	Macaca fascicularis	Mixed (Pk/Pin)	PCR, sequencing	108	5	Malaysia	Kapit, Sarawak	375	Plasmodium knowlesi: reservoir hosts and tracking the emergence in humans and macaques, Lee et al, 2011
13		Host	Macaca nemestrina	Mixed (Pk/Pin)	PCR, sequencing	108	3	Malaysia	Kapit, Sarawak	375	Plasmodium knowlesi: reservoir hosts and tracking the emergence in humans and macaques, Lee et al, 2011
14		Host	Macaca fascicularis	Mixed (Pk/Pcy/Pct)	PCR, sequencing	108	3	Malaysia	Kapit, Sarawak	375	Plasmodium knowlesi: reservoir hosts and tracking the emergence in humans and macaques, Lee et al, 2011
15		Host	Macaca fascicularis	Mixed (Pk/pcy/pin)	PCR, sequencing	108	4	Malaysia	Kapit, Sarawak	375	Plasmodium knowlesi: reservoir hosts and tracking the emergence in humans and macaques, Lee et al, 2011
16		Host	Macaca nemestrina	Mixed (Pk/pcy/pin)	PCR, sequencing	108	3	Malaysia	Kapit, Sarawak	375	Plasmodium knowlesi: reservoir hosts and tracking the emergence in humans and macaques, Lee et al, 2011
17		Host	Macaca fascicularis	Mixed (Pk/Pin/Pct)	PCR, sequencing	108	14	Malaysia	Kapit, Sarawak	375	Plasmodium knowlesi: reservoir hosts and tracking the emergence in humans and macaques, Lee et al, 2011
18		Host	Macaca nemestrina	Mixed (Pk/Pin/Pct)	PCR, sequencing	108	3	Malaysia	Kapit, Sarawak	375	Plasmodium knowlesi: reservoir hosts and tracking the emergence in humans and macaques, Lee et al, 2011
19		Host	Macaca fascicularis	Mixed (Pk/Pin/Pfi)	PCR, sequencing	108	1	Malaysia	Kapit, Sarawak	375	Plasmodium knowlesi: reservoir hosts and tracking the emergence in humans and macaques, Lee et al, 2011
20		Host	Macaca fascicularis	Mixed (Pk/Pcy/Pin/Pct)	PCR, sequencing	108	38	Malaysia	Kapit, Sarawak	375	Plasmodium knowlesi: reservoir hosts and tracking the emergence in humans and macaques, Lee et al, 2011
21		Host	Macaca nemestrina	Mixed (Pk/Pcy/Pin/Pct)	PCR, sequencing	108	3	Malaysia	Kapit, Sarawak	375	Plasmodium knowlesi: reservoir hosts and tracking the emergence in humans and macaques, Lee et al, 2011
22		Host	Macaca fascicularis	Mixed (Pk/Pin/Pct/Pfi)	PCR, sequencing	108	1	Malaysia	Kapit, Sarawak	375	Plasmodium knowlesi: reservoir hosts and tracking the emergence in humans and macaques, Lee et al, 2011
23		Host	Macaca fascicularis	Mixed (Pk/Pcy/Pin/Pct/Pfi)	PCR, sequencing	108	1	Malaysia	Kapit, Sarawak	375	Plasmodium knowlesi: reservoir hosts and tracking the emergence in humans and macaques, Lee et al, 2011
24		Vector	Anopheles dirus	P knowlesi	PCR	72	9	Vietnam	Khan Phu commune, Khanh Hoa province	88	Co-infections of Plasmodium knowlesi, P. falciparum, and P. vivax among Humans and Anopheles dirus Mosquitoes, Southern Vietnam. Marchand et al., 2011
25		Vector	Anopheles dirus	Mixed (Pk/Pf)	PCR	72	1	Vietnam	Khan Phu commune, Khanh Hoa province	88	Co-infections of Plasmodium knowlesi, P. falciparum, and P. vivax among Humans and Anopheles dirus Mosquitoes, Southern Vietnam. Marchand et al., 2011
26		Vector	Anopheles dirus	Mixed (Pk/Pv)	PCR	72	14	Vietnam	Khan Phu commune, Khanh Hoa province	88	Co-infections of Plasmodium knowlesi, P. falciparum, and P. vivax among Humans and Anopheles dirus Mosquitoes, Southern Vietnam. Marchand et al., 2011
27		Vector	Anopheles dirus	Mixed (Pk/Pf/Pv)	PCR	72	7	Vietnam	Khan Phu commune, Khanh Hoa province	88	Co-infections of Plasmodium knowlesi, P. falciparum, and P. vivax among Humans and Anopheles dirus Mosquitoes, Southern Vietnam. Marchand et al., 2011
28		Vector	Anopheles cracens	P knowlesi	Morphology, PCR, sequencing	940	3	Malaysia	Kuala Lipis	141	Entomologic investigation of Plasmodium knowlesi vectors in Kuala Lipis, Pahang, Malaysia. Jiram et al., 2012
29		Vector	Anophels intricolatus	P knowlesi	PCR	55	1	Malaysia	Selangor	77	Changing epidemiology of malaria in Sabah, Malaysia: increasing incidence of Plasmodium knowlesi
30		Host	Macaca fascicularis	P knowlesi	PCR, sequencing	70	4	Malaysia	Selangor	413	Simian malaria in wild macaques: first report from Hulu Selangor district, Selangor, Malaysia. Atker et al 2015
31		Host	Macaca fascicularis	Mixed (Pk/Pcy)	PCR, sequencing	70	1	Malaysia	Selangor	413	Simian malaria in wild macaques: first report from Hulu Selangor district, Selangor, Malaysia. Atker et al 2015
32		Host	Macaca fascicularis	Mixed (Pk/Pin)	PCR, sequencing	70	4	Malaysia	Selangor	413	Simian malaria in wild macaques: first report from Hulu Selangor district, Selangor, Malaysia. Atker et al 2015
33		Host	Macaca fascicularis	Mixed (Pk/Pct/Pin)	PCR, sequencing	70	4	Malaysia	Selangor	413	Simian malaria in wild macaques: first report from Hulu Selangor district, Selangor, Malaysia. Atker et al 2015
34		Host	Macaca fascicularis	Mixed (Pk/Pcy/Pin)	PCR, sequencing	70	4	Malaysia	Selangor	413	Simian malaria in wild macaques: first report from Hulu Selangor district, Selangor, Malaysia. Atker et al 2015
35		Host	Macaca fascicularis	Mixed (Pk/Pcy/Pct)	PCR, sequencing	70	1	Malaysia	Selangor	413	Simian malaria in wild macaques: first report from Hulu Selangor district, Selangor, Malaysia. Atker et al 2015
36		Host	Macaca fascicularis	Mixed (Pk/Pcy/Pct/Pin)	PCR, sequencing	70	3	Malaysia	Selangor	413	Simian malaria in wild macaques: first report from Hulu Selangor district, Selangor, Malaysia. Atker et al 2015
37		Vector	Anopheles dirus	P knowlesi	PCR	6062	4	Vietnam	Khan Phu commune, Khanh Hoa province	216	Humans frequently exposed to a range of non-human primate malaria parasite species through the bites of Anopheles dirus mosquitoes in South-central Vietnam. Maeno et al 2015
38		Vector	Anopheles dirus	Mixed (Pk/Pv)	PCR	6062	7	Vietnam	Khan Phu commune, Khanh Hoa province	216	Humans frequently exposed to a range of non-human primate malaria parasite species through the bites of Anopheles dirus mosquitoes in South-central Vietnam. Maeno et al 2015
39		Vector	Anopheles dirus	Mixed (Pk/Pin)	PCR	6062	2	Vietnam	Khan Phu commune, Khanh Hoa province	216	Humans frequently exposed to a range of non-human primate malaria parasite species through the bites of Anopheles dirus mosquitoes in South-central Vietnam. Maeno et al 2015
40		Vector	Anopheles dirus	Mixed (Pk/Pv/Pin)	PCR	6062	1	Vietnam	Khan Phu commune, Khanh Hoa province	216	Humans frequently exposed to a range of non-human primate malaria parasite species through the bites of Anopheles dirus mosquitoes in South-central Vietnam. Maeno et al 2015
41		Vector	Anopheles dirus	Mixed (Pk/Pv/Pcy)	PCR	6062	2	Vietnam	Khan Phu commune, Khanh Hoa province	216	Humans frequently exposed to a range of non-human primate malaria parasite species through the bites of Anopheles dirus mosquitoes in South-central Vietnam. Maeno et al 2015
42		Vector	Anopheles dirus	Mixed (Pk/Pct/Pin)	Morphology (sporozoites), PCR	6062	1	Vietnam	Khan Phu commune, Khanh Hoa province	216	Humans frequently exposed to a range of non-human primate malaria parasite species through the bites of Anopheles dirus mosquitoes in South-central Vietnam. Maeno et al 2015
43		Host	Macaca nemestrina	P knowlesi	Sequencing	15	2	Malaysia	Sabah Wildlife Department, Shangri-La Rasa Ria Resort, Tuaran, Sabah	4	Accelerated diversification of nonhuman primate malarias in Southeast Asia: adaptive radiation or geographic speciation?, Muehlenbein et al, 2015
44		Host	Macaca fascicularis	P knowlesi	Sequencing	26	4	Malaysia	Sabah Wildlife Department, Shangri-La Rasa Ria Resort, Tuaran, Sabah	4	Accelerated diversification of nonhuman primate malarias in Southeast Asia: adaptive radiation or geographic speciation?, Muehlenbein et al, 2015
45	Aug 2013 - July 2014	Vector	Anopheles balabacensis	P knowlesi	PCR	1482	1	Malaysia	Timbang Dayang, Limbuak Laut and Kampung Paradason (Sabah)	403	Seasonal and Spatial Dynamics of the Primary Vector of Plasmodium knowlesi within a Major Transmission Focus in Sabah, Malaysia, Wong et al, 2015
46	Aug 2013 - July 2014	Vector	Anopheles balabacensis	Mixed (Pk/Pct/Pcy/Pin)	PCR	1482	1	Malaysia	Timbang Dayang, Limbuak Laut and Kampung Paradason (Sabah)	403	Seasonal and Spatial Dynamics of the Primary Vector of Plasmodium knowlesi within a Major Transmission Focus in Sabah, Malaysia, Wong et al, 2016
47	Aug 2013 - July 2014	Vector	Anopheles balabacensis	Mixed (Pk/Pcy/Pin)	PCR	1482	4	Malaysia	Timbang Dayang, Limbuak Laut and Kampung Paradason (Sabah)	403	Seasonal and Spatial Dynamics of the Primary Vector of Plasmodium knowlesi within a Major Transmission Focus in Sabah, Malaysia, Wong et al, 2017
48	Aug 2013 - July 2014	Vector	Anopheles balabacensis	Mixed (Pk/Pin)	PCR	1482	2	Malaysia	Timbang Dayang, Limbuak Laut and Kampung Paradason (Sabah)	403	Seasonal and Spatial Dynamics of the Primary Vector of Plasmodium knowlesi within a Major Transmission Focus in Sabah, Malaysia, Wong et al, 2018
49	Aug 2013 - July 2014	Vector	Anopheles balabacensis	Mixed (Pk/Pcyn)	PCR	1482	2	Malaysia	Timbang Dayang, Limbuak Laut and Kampung Paradason (Sabah)	403	Seasonal and Spatial Dynamics of the Primary Vector of Plasmodium knowlesi within a Major Transmission Focus in Sabah, Malaysia, Wong et al, 2019
50		Host	Macaca fascicularis	P knowlesi	Sequencing	44	1	Laos		124	Distribution and prevalence of malaria parasites among long-tailed macaques (Macaca fascicularis) in regional populations across Southeast Asia. Zhang et al 2016
51		Vector	Anopheles balabacensis	Mixed (Pk/Pcyn)	PCR	1425	1	Malaysia	Kudat, Sabah	363	Phylogenetic analysis of simian Plasmodium spp. infecting Anopheles balabacensis Baisas in Sabah, Malaysia. Chua et al 2017
52		Vector	Anopheles balabacensis	Mixed (Pk/Pin)	PCR	1425	1	Malaysia	Kudat, Sabah	363	Phylogenetic analysis of simian Plasmodium spp. infecting Anopheles balabacensis Baisas in Sabah, Malaysia. Chua et al 2017
53	2014-2015	Host	Macaca radiata	P falciparum	Sequencing	120	19	India	-	496	Reinvestigating the status of malaria parasite (Plasmodium sp.) in Indian non-human primates, Dixit et al, 2018
54	2014-2015	Host	Macaca mulatta	P falciparum	Sequencing	15	1	India	-	496	Reinvestigating the status of malaria parasite (Plasmodium sp.) in Indian non-human primates, Dixit et al, 2019
55	Sept-Aug 2017	Host	Macaca fascicularis	P knowlesi	PCR	95	2	Philippines	Puerto Princesa Subterranean River National Park	348	Plasmodium knowlesi and other malaria parasites in long-tailed macaques from the Philippines, Gamalo et al, 2019
56	Sept-Aug 2018	Host	Macaca fascicularis	Mixed (Pk/Pin/Pfld)	PCR	95	3	Philippines	Puerto Princesa Subterranean River National Park	348	Plasmodium knowlesi and other malaria parasites in long-tailed macaques from the Philippines, Gamalo et al, 2020
57	Sept-Aug 2019	Host	Macaca fascicularis	Mixed (Pk/Pcy/Pin/Pfld)	PCR	95	3	Philippines	Puerto Princesa Subterranean River National Park	348	Plasmodium knowlesi and other malaria parasites in long-tailed macaques from the Philippines, Gamalo et al, 2021
58	Sept-Aug 2020	Host	Macaca fascicularis	Mixed (Pk/Pct/Pin/Pfld)	PCR	95	2	Philippines	Puerto Princesa Subterranean River National Park	348	Plasmodium knowlesi and other malaria parasites in long-tailed macaques from the Philippines, Gamalo et al, 2022
59	Sept-Aug 2021	Host	Macaca fascicularis	Mixed (Pk/Pcy/Pct/Pin/Pfld)	PCR	95	8	Philippines	Puerto Princesa Subterranean River National Park	348	Plasmodium knowlesi and other malaria parasites in long-tailed macaques from the Philippines, Gamalo et al, 2023
60		Vector	Anopholes balabacensis	P knowlesi	PCR	255	1	Malaysia	Sabah	454	Vector compositions change across forested to deforested ecotones in emerging areas of zoonotic malaria transmission in Malaysia. hawkes et al 2019
61		Vector	Anopheles donaldi	P knowlesi	PCR	355	2	Malaysia	Sabah	454	Vector compositions change across forested to deforested ecotones in emerging areas of zoonotic malaria transmission in Malaysia. hawkes et al 2019
62		Host	Macaca fascicularis	P knowlesi	PCR	22	1	Malaysia	Kalantan	187	Genetic diversity of Plasmodium knowlesi among human and long-tailed macaque populations in Peninsular Malaysia: The utility of microsatellite markers, Saleh Huddin et al, 2019
63		Host	Macaca fascicularis	P knowlesi	PCR	188	43	Malaysia	Pahang	187	Genetic diversity of Plasmodium knowlesi among human and long-tailed macaque populations in Peninsular Malaysia: The utility of microsatellite markers, Saleh Huddin et al, 2019
64		Host	Macaca fascicularis	P knowlesi	PCR	58	4	Malaysia	Terengganu	187	Genetic diversity of Plasmodium knowlesi among human and long-tailed macaque populations in Peninsular Malaysia: The utility of microsatellite markers, Saleh Huddin et al, 2019
65		Host	Macaca fascicularis	P knowlesi	PCR	1	1	Malaysia	Kudat, Sabah	265	Long-Tailed Macaque Response to Deforestation in a Plasmodium knowlesi-Endemic Area. Stark et al 2019
66		Vector	Anopheles sundaicus	P knowlesi	Sequencing	10	350	India	Nicobar	29	Anopheles sundaicus Mosquitoes as Vector for Plasmodium knowlesi, Andaman and Nicobar Islands, India Vidhya et al 2019
67		Host	Macaca fascicularis	Mixed (Pk/Pco)	PCR	30	1	Malaysia	Pahang	325	Natural Plasmodium infection in wild macaques of three states in peninsular Malaysia. Amir et al 2020
68		Host	Macaca fascicularis	Mixed (Pk/Pcy/Pin)	PCR	30	5	Malaysia	Pahang	325	Natural Plasmodium infection in wild macaques of three states in peninsular Malaysia. Amir et al 2020
69		Host	Macaca fascicularis	Mixed (Pk/Pcy/Pin/P fieldi)	PCR	30	1	Malaysia	Pahang	325	Natural Plasmodium infection in wild macaques of three states in peninsular Malaysia. Amir et al 2020
70		Host	Macaca fascicularis	Mixed (Pk/Pcy/Pin/Pco)	PCR	30	2	Malaysia	Pahang	325	Natural Plasmodium infection in wild macaques of three states in peninsular Malaysia. Amir et al 2020
71		Host	Macaca fascicularis	Mixed (Pk/Pcy/Pin/P fieldi)	PCR	18	1	Malaysia	Perak	325	Natural Plasmodium infection in wild macaques of three states in peninsular Malaysia. Amir et al 2020
72		Host	Macaca fascicularis	Mixed (Pk/Pcy/Pin)	PCR	11	1	Malaysia	Johor	325	Natural Plasmodium infection in wild macaques of three states in peninsular Malaysia. Amir et al 2020
73		Vector	Anopheles balabacensis	P knowlesi	PCR	30	6	Malaysia	Lawas district, Sarawak	336	New vectors in northern Sarawak, Malaysian Borneo, for the zoonotic malaria parasite, Plasmodium knowlesi. Ang et al 2020
74		Vector	Anopheles balabacensis	Mixed (Pk/Pcy)	PCR	30	1	Malaysia	Lawas district, Sarawak	336	New vectors in northern Sarawak, Malaysian Borneo, for the zoonotic malaria parasite, Plasmodium knowlesi. Ang et al 2020
75		Vector	Anopheles donaldi	P knowlesi	PCR	18	5	Malaysia	Lawas district, Sarawak	336	New vectors in northern Sarawak, Malaysian Borneo, for the zoonotic malaria parasite, Plasmodium knowlesi. Ang et al 2020
76		Vector	Anopheles balabacensis	P knowlesi	PCR	32	1	Malaysia	Sabah	204	Human exposure to zoonotic malaria vectors in village, farm and forest habitats in Sabah, Malaysian Borneo . Brown et l 2020
77	2017 - 2019	Host	Macaca artoides	P knowlesi	PCR	32	1	Thailand	Prachuap Kiri Khan Province	290	Malaria parasites in macaques in Thailand: stump-tailed macaques (Macaca arctoides) are new natural hosts for Plasmodium knowlesi, Plasmodium inui, Plasmodium coatneyi and Plasmodium fieldi, Fung Fuang et al, 2020
